# Supplementary material for: Single‐cell transcriptome atlas identified novel regulators for pigment gland morphogenesis in cotton
Source: Plant Biotechnol J. 2023 Mar 10;21(6):1100–2. doi: 10.1111/pbi.14035 (PMC10214745; doi:10.1111/pbi.14035)
Supplement: Supplementary file 2 — Table S1 Numbers and median UMI of captured cells. Table S2 Cell number and DEGs of major cell clusters in cotton cotyledon. Table S3 All identified DEGs in different cell cluster. Table S4 Gland‐specific transcription factors in PGC cluster. [file PBI-21-1100-s001.xls]

## Sheet: S1.
Table S1. Numbers and median UMI of captured cells.
Samples	Single cell number	Filtered cell number	pct	Median UMI	Filtered median UMI	Median genes	Filtered median genes
CCRI12	5000	4790	0.958	2549.5	2454.5	1429.5	1389
CCRI12gl	4788	4396	0.9181	3683.5	3130.5	1747.5	1543
	9788	9186

## Sheet: S2.
Table S2. Cell Number and DEGs of major cell clusters in cotton cotyledon.
group	cells	percent / %	DEGs
Spongy mesophyll	5718	62.2469	572
Palisade mesophyll	1212	13.194	1319
Guard cell	773	8.41498	1529
Epidermal cell	469	5.1056	648
Xylem cell	405	4.40888	692
Parenchyma cell	390	4.24559	1704
Pigment gland cell	126	1.37165	1430
Primordial cell	67	0.729371	778
Phloem cell	26	0.283039	653
Total	9186	100	9325

## Sheet: S3.
Table S3. All identified DEGs in different cell cluster.
Cluster	Gene	Gene_name	Description	P_val	avg_log2FC	pct.1	pct.2	p_val_adj
Spongy mesophyll	GH_A05G0603	WRKY40	Probable WRKY transcription factor 40	1.28e-236	1.07288	0.784	0.57	9.34e-232
Spongy mesophyll	GH_D13G0454	ZAT10	Zinc finger protein ZAT10	6.23e-171	0.845606	0.92	0.822	4.53e-166
Spongy mesophyll	GH_D09G1684	HSP70	Heat shock cognate 70 kDa protein	1.58e-151	0.692653	0.822	0.625	1.15e-146
Spongy mesophyll	GH_A08G1594	WRKY22	WRKY transcription factor 22	2.46e-147	0.718334	0.86	0.726	1.79e-142
Spongy mesophyll	GH_D02G1775	Not available	Not available	1.98e-146	0.638463	0.903	0.763	1.44e-141
Spongy mesophyll	GH_D13G0176	HSPRO2	Nematode resistance protein-like HSPRO2	3.03e-137	0.522071	0.921	0.832	2.2e-132
Spongy mesophyll	GH_A13G1899	SRC1	Protein SRC1	1.49e-127	0.470777	0.981	0.935	1.08e-122
Spongy mesophyll	GH_A05G1670	MYB102	Transcription factor MYB102	1.14e-126	0.895529	0.712	0.541	8.3e-122
Spongy mesophyll	GH_D10G0585	LOX3.1	Linoleate 13S-lipoxygenase 3-1, chloroplastic	5.84e-120	0.778706	0.646	0.447	4.25e-115
Spongy mesophyll	GH_A05G3763	RFS5	Probable galactinol--sucrose galactosyltransferase 5	5.92e-118	0.788826	0.723	0.55	4.31e-113
Spongy mesophyll	GH_D05G3108	HSPRO2	Nematode resistance protein-like HSPRO2	2.24e-114	0.788059	0.655	0.461	1.63e-109
Spongy mesophyll	GH_A08G2216	DESI1	Desumoylating isopeptidase 1	2.52e-114	0.593706	0.799	0.67	1.83e-109
Spongy mesophyll	GH_A08G0400	AOC	Allene oxide cyclase, chloroplastic	1.27e-113	0.646629	0.84	0.723	9.21e-109
Spongy mesophyll	GH_D10G0833	Nrt	Neurotactin	2.61e-113	0.800034	0.636	0.437	1.9e-108
Spongy mesophyll	GH_A13G0168	HSPRO2	Nematode resistance protein-like HSPRO2	8.38e-113	0.507388	0.913	0.806	6.1e-108
Spongy mesophyll	GH_D08G2785	At3g55350	Protein ALP1-like	6.09e-112	0.571504	0.843	0.692	4.43e-107
Spongy mesophyll	GH_D02G2242	ZAT10	Zinc finger protein ZAT10	2.45e-110	0.84528	0.754	0.616	1.78e-105
Spongy mesophyll	GH_A10G0109	WRKY6	WRKY transcription factor 6	3.45e-110	0.645854	0.723	0.55	2.51e-105
Spongy mesophyll	GH_D05G1249	PDR1	Pleiotropic drug resistance protein 1	2.77e-108	0.515251	0.83	0.672	2.02e-103
Spongy mesophyll	GH_D05G4044	ATJ11	Chaperone protein dnaJ 11, chloroplastic	5.44e-108	0.69005	0.705	0.514	3.96e-103
Spongy mesophyll	GH_D08G2226	DESI1	Desumoylating isopeptidase 1	6.64e-108	0.65177	0.726	0.572	4.83e-103
Spongy mesophyll	GH_A13G2272	GH21552	ATPase ASNA1 homolog	7.15e-108	0.653264	0.806	0.675	5.2e-103
Spongy mesophyll	GH_D09G1964	Not available	Not available	1.58e-107	0.560728	0.879	0.75	1.15e-102
Spongy mesophyll	GH_D12G0240	ERF109	Ethylene-responsive transcription factor ERF109	1.51e-105	1.14402	0.502	0.295	1.1e-100
Spongy mesophyll	GH_A08G0399	AOC	Allene oxide cyclase, chloroplastic	5.66e-101	0.899115	0.544	0.339	4.12e-96
Spongy mesophyll	GH_D08G1609	WRKY22	WRKY transcription factor 22	1.22e-100	0.684167	0.767	0.607	8.89e-96
Spongy mesophyll	GH_D08G0423	AOC	Allene oxide cyclase, chloroplastic	6.62e-100	0.913232	0.541	0.335	4.81e-95
Spongy mesophyll	GH_A08G2792	At3g55350	Protein ALP1-like	7.32e-100	0.547407	0.786	0.61	5.33e-95
Spongy mesophyll	GH_D09G1451	PUB23	E3 ubiquitin-protein ligase PUB23	5.42e-98	0.762946	0.62	0.445	3.95e-93
Spongy mesophyll	GH_A13G0055	Not available	Not available	6.6e-98	0.451824	0.928	0.845	4.8e-93
Spongy mesophyll	GH_A05G2004	Not available	Not available	3.2e-97	0.734283	0.63	0.459	2.33e-92
Spongy mesophyll	GH_A08G1141	WRKY41	Probable WRKY transcription factor 41	1.45e-96	1.12005	0.373	0.186	1.05e-91
Spongy mesophyll	GH_D08G1262	oxr1	Oxidation resistance protein 1	9.76e-94	0.983354	0.659	0.517	7.1e-89
Spongy mesophyll	GH_D11G0268	ACX1	Peroxisomal acyl-coenzyme A oxidase 1	8.1e-93	0.575221	0.763	0.606	5.89e-88
Spongy mesophyll	GH_A13G2220	ALP1	Protein ANTAGONIST OF LIKE HETEROCHROMATIN PROTEIN 1	8.65e-93	0.708467	0.589	0.397	6.29e-88
Spongy mesophyll	GH_A06G0804	At3g55350	Protein ALP1-like	1.47e-92	1.02757	0.655	0.517	1.07e-87
Spongy mesophyll	GH_A01G1432	rbcL	Ribulose bisphosphate carboxylase large chain (Fragment)	1.94e-91	0.9268	0.845	0.713	1.41e-86
Spongy mesophyll	GH_A07G1719	rbcL	Ribulose bisphosphate carboxylase large chain	2.32e-90	0.823086	1	0.999	1.69e-85
Spongy mesophyll	GH_D02G2262	GH3.1	Probable indole-3-acetic acid-amido synthetase GH3.1	3.39e-90	0.655924	0.786	0.642	2.46e-85
Spongy mesophyll	GH_D13G1851	SRC1	Protein SRC1	4.9e-90	0.357433	0.961	0.901	3.56e-85
Spongy mesophyll	GH_D12G2506	At5g41330	BTB/POZ domain-containing protein At5g41330	8.51e-89	0.704753	0.528	0.336	6.19e-84
Spongy mesophyll	GH_D08G1308	Not available	UDP-glucose 4-epimerase GEPI48	7.78e-85	0.674021	0.631	0.466	5.66e-80
Spongy mesophyll	GH_D05G2640	AOS1	Allene oxide synthase 1, chloroplastic	1.08e-84	0.627758	0.744	0.581	7.87e-80
Spongy mesophyll	GH_A05G4026	NAC081	Protein ATAF2	1.58e-84	1.02997	0.584	0.437	1.15e-79
Spongy mesophyll	GH_A05G3106	HSPRO2	Nematode resistance protein-like HSPRO2	3.64e-84	0.559967	0.756	0.603	2.65e-79
Spongy mesophyll	GH_D01G0636	NAC072	NAC domain-containing protein 72	9.07e-84	0.513949	0.824	0.684	6.6e-79
Spongy mesophyll	GH_D10G0121	WRKY6	WRKY transcription factor 6	4.75e-83	0.573627	0.64	0.474	3.46e-78
Spongy mesophyll	GH_D12G2031	UPTG2	Alpha-1,4-glucan-protein synthase [UDP-forming] 2	3.42e-82	0.659611	0.529	0.349	2.49e-77
Spongy mesophyll	GH_D03G1623	WRKY24	WRKY transcription factor WRKY24	3.76e-82	0.501	0.753	0.59	2.74e-77
Spongy mesophyll	GH_D12G2591	Not available	B2 protein	3.83e-82	0.450594	0.872	0.761	2.78e-77
Spongy mesophyll	GH_A11G0623	Not available	Not available	1.06e-81	0.735478	0.583	0.41	7.71e-77
Spongy mesophyll	GH_A03G2091	GH3.1	Probable indole-3-acetic acid-amido synthetase GH3.1	1.18e-81	0.690086	0.659	0.502	8.61e-77
Spongy mesophyll	GH_D13G1324	Not available	Not available	7.78e-81	0.544163	0.992	0.991	5.66e-76
Spongy mesophyll	GH_A09G1035	Not available	Late embryogenesis abundant protein D-7	1.07e-80	0.729189	0.265	0.104	7.78e-76
Spongy mesophyll	GH_A04G0022	ATJ11	Chaperone protein dnaJ 11, chloroplastic	1.57e-80	0.546212	0.749	0.568	1.15e-75
Spongy mesophyll	GH_D02G1518	GAD4	Glutamate decarboxylase 4	6.33e-80	0.865742	0.507	0.335	4.61e-75
Spongy mesophyll	GH_A10G0745	Nrt	Neurotactin	6.38e-80	0.620117	0.731	0.596	4.64e-75
Spongy mesophyll	GH_D12G0052	EDL3	EID1-like F-box protein 3	2.91e-79	0.710765	0.496	0.322	2.12e-74
Spongy mesophyll	GH_A12G0227	ERF109	Ethylene-responsive transcription factor ERF109	3.17e-79	1.0615	0.328	0.161	2.31e-74
Spongy mesophyll	GH_A03G1900	TMEM53	Transmembrane protein 53	7.45e-79	0.660626	0.513	0.345	5.42e-74
Spongy mesophyll	GH_D06G0779	At3g55350	Protein ALP1-like	7.84e-78	0.944183	0.625	0.488	5.7e-73
Spongy mesophyll	GH_D06G1859	psbC	Photosystem II CP43 reaction center protein	8.66e-77	0.750792	0.983	0.967	6.3e-72
Spongy mesophyll	GH_A08G1187	psbA	Photosystem II protein D1	4.39e-76	0.74721	0.874	0.77	3.19e-71
Spongy mesophyll	GH_A03G2075	ZAT10	Zinc finger protein ZAT10	1.86e-75	0.897267	0.637	0.517	1.35e-70
Spongy mesophyll	GH_A11G1884	rps2	30S ribosomal protein S2, chloroplastic	1.52e-74	0.884708	0.624	0.452	1.11e-69
Spongy mesophyll	GH_D08G1323	psbC	Photosystem II CP43 reaction center protein	2.37e-74	0.824049	0.784	0.651	1.73e-69
Spongy mesophyll	GH_A11G1527	rbcL	Ribulose bisphosphate carboxylase large chain	3.77e-74	0.829456	0.758	0.604	2.74e-69
Spongy mesophyll	GH_D03G0873	psbC	Photosystem II CP43 reaction center protein	7.82e-73	0.832756	0.881	0.784	5.69e-68
Spongy mesophyll	GH_A09G1738	HSP70	Heat shock cognate 70 kDa protein	1.01e-72	0.64629	0.573	0.402	7.32e-68
Spongy mesophyll	GH_D09G0984	Not available	Late embryogenesis abundant protein D-7	2.01e-72	0.904398	0.421	0.257	1.46e-67
Spongy mesophyll	GH_A05G0947	SMR4	Cyclin-dependent protein kinase inhibitor SMR4	6.88e-72	0.671287	0.291	0.134	5.01e-67
Spongy mesophyll	GH_A02G1594	ndhD	NAD(P)H-quinone oxidoreductase chain 4, chloroplastic	1.61e-71	0.738919	0.945	0.867	1.17e-66
Spongy mesophyll	GH_A08G1287	ARP1	60S ribosomal protein L3-1	3e-71	0.648537	0.677	0.542	2.19e-66
Spongy mesophyll	GH_A11G0360	UPTG2	Alpha-1,4-glucan-protein synthase [UDP-forming] 2	8.7e-71	0.631456	0.506	0.339	6.33e-66
Spongy mesophyll	GH_A02G0731	ndhD	NAD(P)H-quinone oxidoreductase chain 4, chloroplastic	9.02e-71	0.763086	0.872	0.749	6.56e-66
Spongy mesophyll	GH_A03G1397	PCR2	Protein PLANT CADMIUM RESISTANCE 2	9.44e-71	0.521228	0.75	0.647	6.87e-66
Spongy mesophyll	GH_A08G2286	MAPKKK18	Mitogen-activated protein kinase kinase kinase 18	2.72e-70	0.690517	0.493	0.33	1.98e-65
Spongy mesophyll	GH_D08G1324	psbD	Photosystem II D2 protein	8.3e-70	0.944336	0.731	0.593	6.04e-65
Spongy mesophyll	GH_D04G0347	NAC081	Protein ATAF2	4.91e-69	0.743588	0.681	0.562	3.57e-64
Spongy mesophyll	GH_D02G0800	NAC002	NAC domain-containing protein 2	2.27e-68	0.660389	0.597	0.456	1.65e-63
Spongy mesophyll	GH_A09G2701	CLPD	Chaperone protein ClpD, chloroplastic	4.02e-68	0.707626	0.552	0.405	2.93e-63
Spongy mesophyll	GH_D05G0600	WRKY40	Probable WRKY transcription factor 40	1.54e-67	0.740825	0.44	0.284	1.12e-62
Spongy mesophyll	GH_A05G0197	KCS11	3-ketoacyl-CoA synthase 11	3.1e-67	0.475888	0.643	0.494	2.25e-62
Spongy mesophyll	GH_D05G0300	At4g26160	Thioredoxin-like 2-1, chloroplastic	4.65e-67	0.689145	0.595	0.44	3.38e-62
Spongy mesophyll	GH_D12G1871	DUF2	DUF724 domain-containing protein 2	9.34e-67	0.560836	0.607	0.45	6.79e-62
Spongy mesophyll	GH_D06G0712	Not available	Not available	1.05e-65	0.564653	0.676	0.54	7.68e-61
Spongy mesophyll	GH_A02G1777	ACA2	Calcium-transporting ATPase 2, plasma membrane-type	1.3e-64	0.522967	0.479	0.32	9.49e-60
Spongy mesophyll	GH_D02G1276	psbB	Photosystem II CP47 reaction center protein	3.27e-64	0.781183	0.729	0.586	2.38e-59
Spongy mesophyll	GH_A13G0880	At1g15670	F-box/kelch-repeat protein At1g15670	3.61e-64	0.535422	0.625	0.461	2.63e-59
Spongy mesophyll	GH_A01G1085	ATJ11	Chaperone protein dnaJ 11, chloroplastic	3.36e-63	0.540372	0.717	0.597	2.44e-58
Spongy mesophyll	GH_A12G2543	WRKY53	Probable WRKY transcription factor 53	8.82e-63	0.637793	0.243	0.106	6.42e-58
Spongy mesophyll	GH_A08G2273	HIPP03	Heavy metal-associated isoprenylated plant protein 3	1.54e-62	0.804428	0.431	0.275	1.12e-57
Spongy mesophyll	GH_A02G0732	ndhH	NAD(P)H-quinone oxidoreductase subunit H, chloroplastic	2.47e-62	0.843012	0.859	0.755	1.8e-57
Spongy mesophyll	GH_A09G0617	psbB	Photosystem II CP47 reaction center protein	2.63e-62	0.820226	0.915	0.835	1.91e-57
Spongy mesophyll	GH_D07G0904	At3g57160	Cysteine-rich and transmembrane domain-containing protein B	3.8e-62	0.274313	0.975	0.933	2.76e-57
Spongy mesophyll	GH_D04G1270	UBQ10	Polyubiquitin 10	5.21e-62	0.357371	0.926	0.857	3.79e-57
Spongy mesophyll	GH_D13G2202	ALP1	Protein ANTAGONIST OF LIKE HETEROCHROMATIN PROTEIN 1	1.12e-61	0.566225	0.64	0.493	8.11e-57
Spongy mesophyll	GH_D13G0850	At1g15670	F-box/kelch-repeat protein At1g15670	3.64e-61	0.455976	0.719	0.551	2.64e-56
Spongy mesophyll	GH_A05G0335	OPR3	12-oxophytodienoate reductase 3	4.23e-61	0.500545	0.272	0.129	3.08e-56
Spongy mesophyll	GH_D05G3847	CIGR1	Chitin-inducible gibberellin-responsive protein 1	6.21e-61	0.63153	0.6	0.459	4.52e-56
Spongy mesophyll	GH_A09G1192	atpB	ATP synthase subunit beta, chloroplastic	6.85e-61	0.699733	0.97	0.931	4.98e-56
Spongy mesophyll	GH_A05G1666	STC	Sugar carrier protein C	9.23e-61	0.323405	0.844	0.703	6.71e-56
Spongy mesophyll	GH_D08G2292	MAPKKK17	Mitogen-activated protein kinase kinase kinase 17	2.13e-60	0.581139	0.488	0.333	1.55e-55
Spongy mesophyll	GH_A12G2486	psbB	Photosystem II CP47 reaction center protein	2.3e-60	0.803869	0.821	0.705	1.68e-55
Spongy mesophyll	GH_D03G0877	psaA	Photosystem I P700 chlorophyll a apoprotein A1	3.35e-60	0.796603	0.648	0.49	2.44e-55
Spongy mesophyll	GH_A01G2059	CML44	Probable calcium-binding protein CML44	2.04e-59	0.536134	0.266	0.125	1.49e-54
Spongy mesophyll	GH_A03G1605	Not available	Not available	2.45e-59	0.394023	0.87	0.749	1.78e-54
Spongy mesophyll	GH_A12G1536	PBP1	Calcium-binding protein PBP1	4.77e-59	0.596467	0.39	0.236	3.47e-54
Spongy mesophyll	GH_D01G2327	SAP4	Zinc finger A20 and AN1 domain-containing stress-associated protein 4	1.04e-58	0.481751	0.67	0.537	7.59e-54
Spongy mesophyll	GH_D01G1168	psbB	Photosystem II CP47 reaction center protein	6.64e-58	0.718305	0.593	0.438	4.83e-53
Spongy mesophyll	GH_D05G3685	ERF4	Ethylene-responsive transcription factor 4	8.92e-58	0.884799	0.679	0.598	6.49e-53
Spongy mesophyll	GH_A13G0074	IDA	Protein IDA	1.01e-57	0.418729	0.774	0.659	7.31e-53
Spongy mesophyll	GH_D12G2563	WRKY53	Probable WRKY transcription factor 53	1.03e-57	0.57974	0.205	0.082	7.49e-53
Spongy mesophyll	GH_D06G0180	clpP	ATP-dependent Clp protease proteolytic subunit	1.13e-57	0.705667	0.773	0.638	8.23e-53
Spongy mesophyll	GH_A12G2573	Not available	B2 protein	2.64e-57	0.372446	0.839	0.734	1.92e-52
Spongy mesophyll	GH_A09G1394	SAP11	Zinc finger AN1 and C2H2 domain-containing stress-associated protein 11	4.45e-57	0.543376	0.57	0.428	3.24e-52
Spongy mesophyll	GH_A05G2533	ERF020	Ethylene-responsive transcription factor ERF020	6.77e-57	0.426202	0.784	0.656	4.93e-52
Spongy mesophyll	GH_D07G2193	AFP3	Ninja-family protein AFP3	7.59e-57	0.425015	0.189	0.07	5.52e-52
Spongy mesophyll	GH_D10G2732	At2g40140	Zinc finger CCCH domain-containing protein 29	8.15e-57	0.595296	0.541	0.406	5.93e-52
Spongy mesophyll	GH_D03G0092	CPK28	Calcium-dependent protein kinase 28	1.09e-56	0.55694	0.32	0.18	7.95e-52
Spongy mesophyll	GH_D01G1127	ATJ11	Chaperone protein dnaJ 11, chloroplastic	1.15e-56	0.497503	0.737	0.615	8.38e-52
Spongy mesophyll	GH_A04G0876	UGT73C2	UDP-glycosyltransferase 73C2	1.4e-56	0.632479	0.276	0.14	1.02e-51
Spongy mesophyll	GH_A02G0785	NAC002	NAC domain-containing protein 2	1.09e-55	0.600102	0.587	0.46	7.92e-51
Spongy mesophyll	GH_A09G1714	SMR4	Cyclin-dependent protein kinase inhibitor SMR4	3.07e-55	0.636668	0.417	0.276	2.23e-50
Spongy mesophyll	GH_A03G2135	ERF109	Ethylene-responsive transcription factor ERF109	3.39e-55	0.530175	0.22	0.095	2.47e-50
Spongy mesophyll	GH_D08G1326	psbB	Photosystem II CP47 reaction center protein	4.54e-55	0.781613	0.592	0.444	3.3e-50
Spongy mesophyll	GH_A02G1973	CPK28	Calcium-dependent protein kinase 28	6.78e-55	0.544044	0.356	0.214	4.93e-50
Spongy mesophyll	GH_D02G2066	TMEM53	Transmembrane protein 53	1e-54	0.557623	0.358	0.215	7.29e-50
Spongy mesophyll	GH_D05G1848	COR47	Dehydrin COR47	1.55e-54	0.340338	0.893	0.828	1.13e-49
Spongy mesophyll	GH_A11G1528	accD	Acetyl-coenzyme A carboxylase carboxyl transferase subunit beta, chloroplastic	2.48e-54	0.737737	0.754	0.618	1.8e-49
Spongy mesophyll	GH_D04G0767	NAC083	NAC domain-containing protein 83	3.82e-54	0.566377	0.41	0.263	2.78e-49
Spongy mesophyll	GH_D01G2488	HSP70	Heat shock cognate 70 kDa protein	5.03e-54	0.473652	0.625	0.503	3.66e-49
Spongy mesophyll	GH_A08G1036	TET8	Tetraspanin-8	6.31e-54	0.420206	0.585	0.441	4.59e-49
Spongy mesophyll	GH_A01G0175	ERF053	Ethylene-responsive transcription factor ERF053	1.08e-53	0.515975	0.375	0.231	7.83e-49
Spongy mesophyll	GH_D11G1428	MUR3	Xyloglucan galactosyltransferase MUR3	1.23e-53	0.417469	0.254	0.121	8.95e-49
Spongy mesophyll	GH_A06G0024	HSP90	Endoplasmin homolog	5.69e-53	0.569368	0.331	0.188	4.14e-48
Spongy mesophyll	GH_D13G0025	ERD15	Protein EARLY RESPONSIVE TO DEHYDRATION 15	8.12e-53	0.359388	0.834	0.758	5.91e-48
Spongy mesophyll	GH_A05G2616	AOS1	Allene oxide synthase 1, chloroplastic	1.3e-52	0.503149	0.68	0.549	9.46e-48
Spongy mesophyll	GH_D05G0200	KCS11	3-ketoacyl-CoA synthase 11	2.13e-52	0.449081	0.592	0.461	1.55e-47
Spongy mesophyll	GH_A09G1498	PUB23	E3 ubiquitin-protein ligase PUB23	4.17e-52	0.566454	0.604	0.474	3.03e-47
Spongy mesophyll	GH_D04G1705	Not available	Not available	4.61e-52	0.651637	0.761	0.632	3.35e-47
Spongy mesophyll	GH_D05G2040	Not available	Not available	5.48e-52	0.607939	0.434	0.296	3.99e-47
Spongy mesophyll	GH_D07G2189	CEQORH	Chloroplast envelope quinone oxidoreductase homolog	5.57e-52	0.351636	0.883	0.794	4.05e-47
Spongy mesophyll	GH_A13G0454	ZAT10	Zinc finger protein ZAT10	1.16e-51	0.932032	0.627	0.531	8.44e-47
Spongy mesophyll	GH_A01G1052	ERD10	Dehydrin ERD10	1.24e-51	0.359562	0.841	0.743	9e-47
Spongy mesophyll	GH_D02G2303	ERF109	Ethylene-responsive transcription factor ERF109	1.46e-51	0.661849	0.29	0.157	1.06e-46
Spongy mesophyll	GH_A12G1965	RGA3	Putative disease resistance protein RGA3	1.58e-51	0.624057	0.203	0.086	1.15e-46
Spongy mesophyll	GH_D12G0938	AZF1	Zinc finger protein AZF1	5.2e-51	0.837752	0.33	0.199	3.78e-46
Spongy mesophyll	GH_D10G2009	INVC	Alkaline/neutral invertase C, mitochondrial	1.41e-50	0.405015	0.697	0.561	1.03e-45
Spongy mesophyll	GH_A05G4219	SLC6A13	Sodium- and chloride-dependent GABA transporter 2	1.59e-50	0.730879	0.513	0.387	1.16e-45
Spongy mesophyll	GH_A04G0585	SYP121	Syntaxin-121	1.87e-50	0.465838	0.538	0.409	1.36e-45
Spongy mesophyll	GH_D13G1739	GA2OX1	Gibberellin 2-beta-dioxygenase 1	2.19e-50	0.630089	0.563	0.433	1.59e-45
Spongy mesophyll	GH_A12G2755	PF13_0198	Reticulocyte-binding protein 2 homolog a	2.33e-50	0.504436	0.51	0.375	1.69e-45
Spongy mesophyll	GH_A06G2099	WRKY40	Probable WRKY transcription factor 40	2.52e-50	0.485821	0.332	0.193	1.83e-45
Spongy mesophyll	GH_D08G2739	AGP22	Arabinogalactan peptide 22	2.89e-50	0.652888	0.335	0.2	2.1e-45
Spongy mesophyll	GH_A12G0052	EDL3	EID1-like F-box protein 3	4.74e-50	0.512946	0.36	0.222	3.45e-45
Spongy mesophyll	GH_A05G1965	GATL1	Probable galacturonosyltransferase-like 1	7.25e-50	0.585927	0.388	0.249	5.27e-45
Spongy mesophyll	GH_A13G1679	PBP1	Calcium-binding protein PBP1	1.73e-49	0.606669	0.448	0.307	1.26e-44
Spongy mesophyll	GH_D11G0377	UPTG2	Alpha-1,4-glucan-protein synthase [UDP-forming] 2	1.06e-48	0.507386	0.577	0.449	7.75e-44
Spongy mesophyll	GH_D08G1327	clpP	ATP-dependent Clp protease proteolytic subunit	1.15e-48	0.655663	0.654	0.509	8.34e-44
Spongy mesophyll	GH_D10G1788	BAM1	Beta-amylase 1, chloroplastic	1.6e-48	0.442366	0.633	0.491	1.17e-43
Spongy mesophyll	GH_D01G0701	CIGR1	Chitin-inducible gibberellin-responsive protein 1	1.64e-48	0.514702	0.378	0.24	1.2e-43
Spongy mesophyll	GH_A09G1191	rps3	30S ribosomal protein S3, chloroplastic	3.12e-48	0.483803	0.903	0.834	2.27e-43
Spongy mesophyll	GH_D10G0123	MAPKKK18	Mitogen-activated protein kinase kinase kinase 18	3.17e-48	0.423587	0.219	0.101	2.31e-43
Spongy mesophyll	GH_A12G2492	At5g41330	BTB/POZ domain-containing protein At5g41330	5.65e-48	0.465864	0.271	0.144	4.11e-43
Spongy mesophyll	GH_A09G1193	atpE	ATP synthase epsilon chain, chloroplastic	1.14e-47	0.562158	0.874	0.789	8.28e-43
Spongy mesophyll	GH_D12G1916	ALA9	Putative phospholipid-transporting ATPase 9	1.76e-47	0.497444	0.426	0.285	1.28e-42
Spongy mesophyll	GH_A01G0723	ubq-1	Polyubiquitin-A	3.34e-47	0.338511	0.851	0.752	2.43e-42
Spongy mesophyll	GH_A06G0862	ERF017	Ethylene-responsive transcription factor ERF017	6.08e-47	0.708327	0.418	0.29	4.43e-42
Spongy mesophyll	GH_D12G2833	DREB1D	Dehydration-responsive element-binding protein 1D	2.25e-46	0.786213	0.565	0.454	1.64e-41
Spongy mesophyll	GH_D06G0808	OPR3	12-oxophytodienoate reductase 3	2.32e-46	0.593669	0.502	0.378	1.69e-41
Spongy mesophyll	GH_A12G2375	PGSIP8	Putative glucuronosyltransferase PGSIP8	2.8e-46	0.503602	0.284	0.159	2.03e-41
Spongy mesophyll	GH_D09G1074	CYP94C1	Cytochrome P450 94C1	3.24e-46	0.5495	0.507	0.379	2.36e-41
Spongy mesophyll	GH_D10G0601	TIFY11B	Protein TIFY 11B	7.86e-46	0.359793	0.212	0.098	5.72e-41
Spongy mesophyll	GH_D12G1021	rps7-A	30S ribosomal protein S7, chloroplastic	3.23e-45	0.580137	0.954	0.921	2.35e-40
Spongy mesophyll	GH_A08G1715	UGT73C1	UDP-glycosyltransferase 73C1	6.37e-45	0.618619	0.246	0.129	4.63e-40
Spongy mesophyll	GH_A04G0218	RAT5	Histone H2A.6	7.38e-45	0.501454	0.514	0.387	5.37e-40
Spongy mesophyll	GH_D12G0199	RHY1A	Probable E3 ubiquitin-protein ligase RHY1A	1.27e-44	0.395215	0.173	0.071	9.21e-40
Spongy mesophyll	GH_A12G0231	rpl14	50S ribosomal protein L14, chloroplastic	1.93e-44	0.628358	0.864	0.783	1.41e-39
Spongy mesophyll	GH_D08G2133	EDL3	EID1-like F-box protein 3	4.63e-44	0.37836	0.177	0.074	3.37e-39
Spongy mesophyll	GH_A05G2525	CCR4	Serine/threonine-protein kinase-like protein CCR4	5.46e-44	0.36446	0.176	0.074	3.97e-39
Spongy mesophyll	GH_D08G2085	Not available	Tubulin beta-9 chain	7.14e-44	0.491337	0.357	0.232	5.2e-39
Spongy mesophyll	GH_A05G3430	Not available	Not available	1.74e-43	0.473053	0.65	0.534	1.26e-38
Spongy mesophyll	GH_A12G2485	rpoA	DNA-directed RNA polymerase subunit alpha	2.25e-43	0.551496	0.806	0.702	1.64e-38
Spongy mesophyll	GH_A01G1753	atpA	ATP synthase subunit alpha, chloroplastic	2.78e-43	0.511933	0.993	0.991	2.02e-38
Spongy mesophyll	GH_D04G1498	WRKY33	Probable WRKY transcription factor 33	3.18e-43	0.482538	0.275	0.156	2.32e-38
Spongy mesophyll	GH_A02G2054	At3g51470	Probable protein phosphatase 2C 47	5.91e-43	0.443882	0.428	0.298	4.3e-38
Spongy mesophyll	GH_A05G0294	At4g26160	Thioredoxin-like 2-1, chloroplastic	8.88e-43	0.7963	0.385	0.265	6.46e-38
Spongy mesophyll	GH_A02G1617	ABR1	Ethylene-responsive transcription factor ABR1	1.03e-42	0.592092	0.414	0.293	7.51e-38
Spongy mesophyll	GH_A05G2466	CK1	Probable choline kinase 1	1.17e-42	0.463569	0.556	0.435	8.55e-38
Spongy mesophyll	GH_A08G1258	Not available	B2 protein	1.18e-42	0.435627	0.325	0.196	8.57e-38
Spongy mesophyll	GH_A05G2603	RBOHD	Respiratory burst oxidase homolog protein D	1.46e-42	0.310722	0.621	0.477	1.06e-37
Spongy mesophyll	GH_A02G0703	PUB29	U-box domain-containing protein 29	1.51e-42	0.465944	0.504	0.372	1.1e-37
Spongy mesophyll	GH_D13G0449	DDB_G0290631	PXMP2/4 family protein 4	1.9e-42	0.462646	0.54	0.421	1.39e-37
Spongy mesophyll	GH_A09G1081	bll4005	Peptide deformylase-like	4.09e-42	0.605502	0.302	0.186	2.98e-37
Spongy mesophyll	GH_A07G0332	Not available	Not available	4.98e-42	0.552627	0.427	0.308	3.63e-37
Spongy mesophyll	GH_A01G2242	SAP4	Zinc finger A20 and AN1 domain-containing stress-associated protein 4	5.74e-42	0.485657	0.595	0.49	4.18e-37
Spongy mesophyll	GH_A01G0644	NAC072	NAC domain-containing protein 72	7.83e-42	0.385174	0.683	0.559	5.7e-37
Spongy mesophyll	GH_D05G2553	ERF020	Ethylene-responsive transcription factor ERF020	8.67e-42	0.475098	0.469	0.344	6.31e-37
Spongy mesophyll	GH_D04G0309	fignl1	Fidgetin-like protein 1	1.01e-41	0.598279	0.316	0.196	7.36e-37
Spongy mesophyll	GH_A10G2264	GATA8	GATA transcription factor 8	1.02e-41	0.438157	0.338	0.213	7.41e-37
Spongy mesophyll	GH_A05G0869	rps2	30S ribosomal protein S2, chloroplastic	1.28e-41	0.6545	0.357	0.23	9.28e-37
Spongy mesophyll	GH_D02G0687	GI	Protein GIGANTEA	1.87e-41	0.601924	0.872	0.791	1.36e-36
Spongy mesophyll	GH_A05G3518	NAC083	NAC domain-containing protein 83	1.93e-41	0.371055	0.262	0.142	1.4e-36
Spongy mesophyll	GH_D08G1341	WRKY41	Probable WRKY transcription factor 41	2.15e-41	0.624348	0.178	0.08	1.57e-36
Spongy mesophyll	GH_D10G0229	Not available	Not available	6.71e-41	0.39794	0.57	0.429	4.89e-36
Spongy mesophyll	GH_D05G2487	CK1	Probable choline kinase 1	8.25e-41	0.432103	0.408	0.277	6e-36
Spongy mesophyll	GH_A08G2800	TIFY10A	Protein TIFY 10A	8.55e-41	0.461541	0.442	0.318	6.22e-36
Spongy mesophyll	GH_D11G1179	SUD1	Probable E3 ubiquitin ligase SUD1	9.42e-41	0.422389	0.404	0.275	6.86e-36
Spongy mesophyll	GH_A12G2805	DREB1D	Dehydration-responsive element-binding protein 1D	1.24e-40	0.818866	0.401	0.288	9e-36
Spongy mesophyll	GH_A11G1954	At2g23790	Calcium uniporter protein 2, mitochondrial	1.45e-40	0.522615	0.386	0.263	1.05e-35
Spongy mesophyll	GH_D08G2281	HIPP03	Heavy metal-associated isoprenylated plant protein 3	1.97e-40	0.527854	0.326	0.202	1.43e-35
Spongy mesophyll	GH_A12G2239	TOGT1	Scopoletin glucosyltransferase	1.99e-40	0.483814	0.47	0.351	1.45e-35
Spongy mesophyll	GH_A06G2006	rpl2-A	50S ribosomal protein L2, chloroplastic	3.49e-40	0.58825	0.725	0.614	2.54e-35
Spongy mesophyll	GH_A04G0382	ERF4	Ethylene-responsive transcription factor 4	3.92e-40	0.642838	0.707	0.647	2.86e-35
Spongy mesophyll	GH_A11G1886	rpoC1	DNA-directed RNA polymerase subunit beta'	1.47e-39	0.56101	0.295	0.176	1.07e-34
Spongy mesophyll	GH_D05G0935	SMR4	Cyclin-dependent protein kinase inhibitor SMR4	3.17e-39	0.48611	0.304	0.188	2.31e-34
Spongy mesophyll	GH_D09G2622	CLPD	Chaperone protein ClpD, chloroplastic	5.8e-39	0.539397	0.447	0.33	4.22e-34
Spongy mesophyll	GH_D01G2158	CML44	Probable calcium-binding protein CML44	6.31e-39	0.582801	0.194	0.096	4.59e-34
Spongy mesophyll	GH_A02G0733	TIC214	Protein TIC 214	7.4e-39	0.564221	0.918	0.866	5.38e-34
Spongy mesophyll	GH_D05G0342	OPR3	12-oxophytodienoate reductase 3	9.87e-39	0.36004	0.212	0.107	7.18e-34
Spongy mesophyll	GH_A07G1092	RDUF1	E3 ubiquitin-protein ligase RDUF1	1.18e-38	0.514926	0.226	0.12	8.61e-34
Spongy mesophyll	GH_A09G1817	Not available	Not available	1.73e-38	0.414598	0.209	0.104	1.26e-33
Spongy mesophyll	GH_D05G1448	ATL3	RING-H2 finger protein ATL3	2e-38	0.62568	0.269	0.16	1.45e-33
Spongy mesophyll	GH_A06G0440	At1g36730	Probable eukaryotic translation initiation factor 5-1	2.08e-38	0.449309	0.456	0.337	1.51e-33
Spongy mesophyll	GH_D10G0573	RSH3	Probable GTP diphosphokinase RSH3, chloroplastic	2.19e-38	0.424596	0.363	0.24	1.59e-33
Spongy mesophyll	GH_A05G1190	ATJ8	Chaperone protein dnaJ 8, chloroplastic	2.31e-38	0.330723	0.768	0.693	1.68e-33
Spongy mesophyll	GH_D09G1223	At5g46170	F-box protein At5g46170	2.78e-38	0.405208	0.641	0.525	2.02e-33
Spongy mesophyll	GH_A11G0560	ATJ20	Chaperone protein dnaJ 20, chloroplastic	3.99e-38	0.423169	0.249	0.138	2.9e-33
Spongy mesophyll	GH_D03G0284	ACA2	Calcium-transporting ATPase 2, plasma membrane-type	4.42e-38	0.361613	0.389	0.264	3.22e-33
Spongy mesophyll	GH_D13G0403	PUB26	U-box domain-containing protein 26	5.52e-38	0.384598	0.254	0.144	4.02e-33
Spongy mesophyll	GH_D12G2744	UBC28	Ubiquitin-conjugating enzyme E2 28	5.78e-38	0.398229	0.628	0.533	4.2e-33
Spongy mesophyll	GH_A10G2627	At2g40140	Zinc finger CCCH domain-containing protein 29	7.62e-38	0.490049	0.49	0.38	5.54e-33
Spongy mesophyll	GH_A05G0351	ERF017	Ethylene-responsive transcription factor ERF017	7.83e-38	0.385772	0.25	0.14	5.7e-33
Spongy mesophyll	GH_A10G0292	ERF4	Ethylene-responsive transcription factor 4	1.49e-37	0.451146	0.489	0.373	1.08e-32
Spongy mesophyll	GH_A05G0602	CIPK5	CBL-interacting serine/threonine-protein kinase 5	1.64e-37	0.526138	0.363	0.25	1.19e-32
Spongy mesophyll	GH_A02G0892	ZAT10	Zinc finger protein ZAT10	2.09e-37	0.904518	0.242	0.14	1.52e-32
Spongy mesophyll	GH_D02G1891	NAC083	NAC domain-containing protein 83	2.37e-37	0.51573	0.633	0.522	1.72e-32
Spongy mesophyll	GH_D05G0539	UBP23	Ubiquitin carboxyl-terminal hydrolase 23	3.19e-37	0.29924	0.178	0.083	2.32e-32
Spongy mesophyll	GH_A08G1526	BAG6	BAG family molecular chaperone regulator 6	3.63e-37	0.486467	0.212	0.113	2.64e-32
Spongy mesophyll	GH_D01G1167	petA	Cytochrome f	4.72e-37	0.614438	0.689	0.573	3.43e-32
Spongy mesophyll	GH_A05G1664	SKIP27	F-box protein SKIP27	5.14e-37	0.354784	0.246	0.138	3.74e-32
Spongy mesophyll	GH_D05G2120	SYP61	Syntaxin-61	5.38e-37	0.356763	0.27	0.157	3.92e-32
Spongy mesophyll	GH_A01G2411	HSP70	Heat shock cognate 70 kDa protein	8.02e-37	0.355014	0.621	0.504	5.83e-32
Spongy mesophyll	GH_D11G2336	ERF060	Ethylene-responsive transcription factor ERF060	8.39e-37	0.502163	0.369	0.251	6.11e-32
Spongy mesophyll	GH_A12G2940	PUB19	U-box domain-containing protein 19	1.14e-36	0.332291	0.199	0.098	8.32e-32
Spongy mesophyll	GH_A05G0973	HSP70	Heat shock cognate 70 kDa protein	1.31e-36	0.480402	0.505	0.393	9.52e-32
Spongy mesophyll	GH_A05G1508	BHLH144	Transcription factor bHLH144	2.07e-36	0.317249	0.162	0.071	1.51e-31
Spongy mesophyll	GH_D08G1325	rpoA	DNA-directed RNA polymerase subunit alpha	2.18e-36	0.469039	0.501	0.371	1.58e-31
Spongy mesophyll	GH_D11G1486	Rnf4	E3 ubiquitin-protein ligase RNF4	4.35e-36	0.417328	0.524	0.413	3.16e-31
Spongy mesophyll	GH_D13G0024	Not available	Not available	4.9e-36	0.825139	0.447	0.337	3.56e-31
Spongy mesophyll	GH_A12G1647	Mgat3	Beta-1,4-mannosyl-glycoprotein 4-beta-N-acetylglucosaminyltransferase	5.03e-36	0.379995	0.224	0.121	3.66e-31
Spongy mesophyll	GH_A05G1415	RSH3	Probable GTP diphosphokinase RSH3, chloroplastic	5.14e-36	0.413888	0.361	0.242	3.74e-31
Spongy mesophyll	GH_D07G0339	hmuV	Hemin import ATP-binding protein HmuV	5.32e-36	0.434092	0.373	0.254	3.87e-31
Spongy mesophyll	GH_A03G1200	PHO1-H3	Phosphate transporter PHO1 homolog 3	7.11e-36	0.261043	0.145	0.06	5.17e-31
Spongy mesophyll	GH_A10G0661	ABCG36	ABC transporter G family member 36	7.25e-36	0.43488	0.334	0.219	5.27e-31
Spongy mesophyll	GH_D04G1015	SYP121	Syntaxin-121	7.83e-36	0.373503	0.474	0.355	5.7e-31
Spongy mesophyll	GH_A12G0230	rps3	30S ribosomal protein S3, chloroplastic	8.07e-36	0.528225	0.683	0.572	5.87e-31
Spongy mesophyll	GH_A03G0350	WRKY24	WRKY transcription factor WRKY24	8.89e-36	0.329069	0.661	0.549	6.47e-31
Spongy mesophyll	GH_D03G1411	SCL33	Scarecrow-like protein 33	9.27e-36	0.381003	0.201	0.103	6.75e-31
Spongy mesophyll	GH_A09G1320	RMR2	Receptor homology region, transmembrane domain- and RING domain-containing protein 2	1.07e-35	0.534696	0.786	0.703	7.79e-31
Spongy mesophyll	GH_D03G0601	BHLH87	Transcription factor bHLH87	1.67e-35	0.266677	0.147	0.062	1.22e-30
Spongy mesophyll	GH_D08G2793	TIFY10A	Protein TIFY 10A	2.11e-35	0.382823	0.409	0.29	1.53e-30
Spongy mesophyll	GH_D13G0438	GH3.1	Probable indole-3-acetic acid-amido synthetase GH3.1	2.45e-35	0.259656	0.108	0.035	1.79e-30
Spongy mesophyll	GH_D08G1536	CPRF1	Common plant regulatory factor 1	2.87e-35	0.317337	0.262	0.153	2.09e-30
Spongy mesophyll	GH_A11G1462	RNF4	E3 ubiquitin-protein ligase RNF4	2.89e-35	0.402902	0.49	0.379	2.1e-30
Spongy mesophyll	GH_D13G1634	PBP1	Calcium-binding protein PBP1	2.92e-35	0.522704	0.337	0.222	2.12e-30
Spongy mesophyll	GH_A06G0500	NAC002	NAC domain-containing protein 2	6.11e-35	0.492848	0.563	0.465	4.44e-30
Spongy mesophyll	GH_D13G2560	ZAT12	Zinc finger protein ZAT12	1.08e-34	0.279003	0.788	0.663	7.88e-30
Spongy mesophyll	GH_A03G1732	NAC083	NAC domain-containing protein 83	1.24e-34	0.671203	0.383	0.281	9.05e-30
Spongy mesophyll	GH_D04G2038	ESP3	Pre-mRNA-splicing factor ATP-dependent RNA helicase DEAH1	1.41e-34	0.303593	0.195	0.099	1.03e-29
Spongy mesophyll	GH_D05G1561	CAD1	MACPF domain-containing protein CAD1	1.46e-34	0.407245	0.372	0.257	1.06e-29
Spongy mesophyll	GH_A10G0217	tmk	Thymidylate kinase	2.53e-34	0.290317	0.624	0.493	1.84e-29
Spongy mesophyll	GH_D01G1249	ZAT10	Zinc finger protein ZAT10	3.4e-34	0.543563	0.197	0.102	2.47e-29
Spongy mesophyll	GH_A04G0219	CIGR1	Chitin-inducible gibberellin-responsive protein 1	3.68e-34	0.287176	0.732	0.619	2.68e-29
Spongy mesophyll	GH_D04G0160	SLC6A13	Sodium- and chloride-dependent GABA transporter 2	5.92e-34	0.566957	0.263	0.16	4.31e-29
Spongy mesophyll	GH_A05G2098	ZAT10	Zinc finger protein ZAT10	6.33e-34	0.468248	0.372	0.256	4.6e-29
Spongy mesophyll	GH_D09G1108	CAF1-9	Probable CCR4-associated factor 1 homolog 9	8.51e-34	0.519289	0.309	0.203	6.19e-29
Spongy mesophyll	GH_D02G1550	PCR2	Protein PLANT CADMIUM RESISTANCE 2	8.8e-34	0.411626	0.63	0.541	6.41e-29
Spongy mesophyll	GH_A10G0553	LOX3.1	Linoleate 13S-lipoxygenase 3-1, chloroplastic	1.08e-33	0.409131	0.441	0.328	7.83e-29
Spongy mesophyll	GH_D01G0569	ERF4	Ethylene-responsive transcription factor 4	1.19e-33	0.770305	0.395	0.296	8.65e-29
Spongy mesophyll	GH_A09G0644	TIC214	Protein TIC 214	1.68e-33	0.541772	0.47	0.353	1.23e-28
Spongy mesophyll	GH_D06G0471	NAC002	NAC domain-containing protein 2	1.97e-33	0.475439	0.471	0.367	1.43e-28
Spongy mesophyll	GH_D06G0009	HSP90	Endoplasmin homolog	2.78e-33	0.315574	0.176	0.087	2.02e-28
Spongy mesophyll	GH_A08G2742	AGP22	Arabinogalactan peptide 22	3.59e-33	0.448015	0.205	0.11	2.61e-28
Spongy mesophyll	GH_A09G2018	Not available	Not available	3.8e-33	0.277996	0.688	0.565	2.76e-28
Spongy mesophyll	GH_A08G1698	Not available	Not available	3.84e-33	0.655734	0.283	0.179	2.8e-28
Spongy mesophyll	GH_D01G0848	SCL5	Scarecrow-like protein 5	4.11e-33	0.387067	0.481	0.366	2.99e-28
Spongy mesophyll	GH_A05G2038	ABF2	ABSCISIC ACID-INSENSITIVE 5-like protein 5	5.59e-33	0.356174	0.394	0.281	4.07e-28
Spongy mesophyll	GH_D04G1845	hpxO	FAD-dependent urate hydroxylase	5.73e-33	0.511311	0.389	0.275	4.17e-28
Spongy mesophyll	GH_A02G1593	ndhF	NAD(P)H-quinone oxidoreductase subunit 5, chloroplastic	8.71e-33	0.590091	0.407	0.29	6.34e-28
Spongy mesophyll	GH_A09G0938	PUB17	U-box domain-containing protein 17	1.07e-32	0.377176	0.382	0.265	7.77e-28
Spongy mesophyll	GH_A12G2716	UBC28	Ubiquitin-conjugating enzyme E2 28	1.84e-32	0.335589	0.511	0.404	1.34e-27
Spongy mesophyll	GH_A06G1875	At2g40140	Zinc finger CCCH domain-containing protein 29	2.12e-32	0.501941	0.341	0.236	1.54e-27
Spongy mesophyll	GH_D05G1694	SKIP27	F-box protein SKIP27	3.72e-32	0.334836	0.215	0.12	2.71e-27
Spongy mesophyll	GH_D05G1750	APR3	5'-adenylylsulfate reductase 3, chloroplastic	6.35e-32	0.324221	0.689	0.611	4.62e-27
Spongy mesophyll	GH_D10G0244	Not available	Not available	6.79e-32	0.44436	0.426	0.316	4.94e-27
Spongy mesophyll	GH_D12G2779	HSP83A	Heat shock protein 83	7.79e-32	0.346371	0.471	0.354	5.67e-27
Spongy mesophyll	GH_D03G0876	atpB	ATP synthase subunit beta, chloroplastic	8.88e-32	0.54428	0.354	0.242	6.46e-27
Spongy mesophyll	GH_D08G0081	At2g38640	Protein LURP-one-related 8	9.62e-32	0.440005	0.306	0.201	7e-27
Spongy mesophyll	GH_D01G0164	ERF053	Ethylene-responsive transcription factor ERF053	1.08e-31	0.27656	0.151	0.07	7.89e-27
Spongy mesophyll	GH_A12G2031	UPTG2	Alpha-1,4-glucan-protein synthase [UDP-forming] 2	1.37e-31	0.306661	0.333	0.22	9.96e-27
Spongy mesophyll	GH_A03G0460	MPK3	Mitogen-activated protein kinase 3	1.44e-31	0.31151	0.326	0.216	1.05e-26
Spongy mesophyll	GH_A10G0361	TPS7	Probable alpha,alpha-trehalose-phosphate synthase [UDP-forming] 7	1.9e-31	0.400149	0.406	0.299	1.38e-26
Spongy mesophyll	GH_D01G1902	atpH	ATP synthase subunit c, chloroplastic	1.92e-31	0.517064	0.455	0.341	1.4e-26
Spongy mesophyll	GH_A06G0735	Not available	Not available	1.97e-31	0.442409	0.529	0.426	1.43e-26
Spongy mesophyll	GH_D05G2295	ANN1	Annexin D1	2.3e-31	0.435838	0.283	0.18	1.68e-26
Spongy mesophyll	GH_D11G2108	MYB44	Transcription factor MYB44	2.98e-31	0.375731	0.447	0.335	2.17e-26
Spongy mesophyll	GH_D01G1174	atpE	ATP synthase epsilon chain, chloroplastic	3.09e-31	0.406955	0.851	0.788	2.24e-26
Spongy mesophyll	GH_A13G2258	FATB1	Palmitoyl-acyl carrier protein thioesterase, chloroplastic	3.11e-31	0.318599	0.55	0.434	2.26e-26
Spongy mesophyll	GH_A13G0276	PUB21	U-box domain-containing protein 21	3.17e-31	0.328395	0.587	0.478	2.31e-26
Spongy mesophyll	GH_A01G0704	CIGR1	Chitin-inducible gibberellin-responsive protein 1	3.21e-31	0.354168	0.337	0.23	2.34e-26
Spongy mesophyll	GH_D12G0743	petA	Cytochrome f	4.9e-31	0.485981	0.379	0.266	3.57e-26
Spongy mesophyll	GH_A03G2386	Not available	Probable voltage-dependent R-type calcium channel subunit alpha-1E	6.26e-31	0.320832	0.333	0.22	4.56e-26
Spongy mesophyll	GH_D05G2132	IFRD1	Interferon-related developmental regulator 1	6.97e-31	0.292821	0.266	0.163	5.07e-26
Spongy mesophyll	GH_A08G1568	FTIP1	FT-interacting protein 1	7.5e-31	0.372741	0.305	0.201	5.46e-26
Spongy mesophyll	GH_A02G0691	Os10g0513300	UPF0496 protein 4	1.07e-30	0.419797	0.373	0.27	7.8e-26
Spongy mesophyll	GH_D05G3324	Not available	Not available	1.25e-30	0.359597	0.627	0.524	9.07e-26
Spongy mesophyll	GH_D07G2043	GT6	UDP-glucose flavonoid 3-O-glucosyltransferase 6	1.59e-30	0.487377	0.327	0.222	1.16e-25
Spongy mesophyll	GH_D12G1654	Mgat3	Beta-1,4-mannosyl-glycoprotein 4-beta-N-acetylglucosaminyltransferase	1.82e-30	0.356553	0.197	0.107	1.32e-25
Spongy mesophyll	GH_A11G1525	atpB	ATP synthase subunit beta, chloroplastic	4.48e-30	0.457613	0.956	0.905	3.26e-25
Spongy mesophyll	GH_A12G1966	Not available	Lectin	6.38e-30	0.263752	0.111	0.042	4.64e-25
Spongy mesophyll	GH_A09G0346	HT1	Serine/threonine-protein kinase HT1	6.89e-30	0.30761	0.184	0.098	5.01e-25
Spongy mesophyll	GH_D01G0815	ERF3	Ethylene-responsive transcription factor 3	7.54e-30	0.284437	0.225	0.129	5.49e-25
Spongy mesophyll	GH_A09G1889	At2g44130	F-box/kelch-repeat protein At2g44130	8.11e-30	0.298748	0.134	0.059	5.9e-25
Spongy mesophyll	GH_D12G2710	rutD	Putative aminoacrylate hydrolase RutD	8.82e-30	0.283978	0.2	0.11	6.42e-25
Spongy mesophyll	GH_A11G0258	ACX1	Peroxisomal acyl-coenzyme A oxidase 1	9.29e-30	0.314489	0.626	0.512	6.76e-25
Spongy mesophyll	GH_D04G1846	hpxO	FAD-dependent urate hydroxylase	1.08e-29	0.357409	0.475	0.363	7.87e-25
Spongy mesophyll	GH_D04G0656	PBL9	Probable serine/threonine-protein kinase PBL9	1.56e-29	0.505087	0.284	0.191	1.14e-24
Spongy mesophyll	GH_D08G1300	Not available	B2 protein	1.59e-29	0.333357	0.295	0.193	1.16e-24
Spongy mesophyll	GH_D02G2557	SEC31	Protein transport protein SEC31	1.61e-29	0.326276	0.638	0.518	1.17e-24
Spongy mesophyll	GH_A06G1106	WRKY40	Probable WRKY transcription factor 40	1.71e-29	0.415239	0.5	0.399	1.25e-24
Spongy mesophyll	GH_D02G0700	Os10g0513300	UPF0496 protein 4	1.93e-29	0.473133	0.374	0.277	1.4e-24
Spongy mesophyll	GH_D06G1907	At2g40140	Zinc finger CCCH domain-containing protein 29	2.03e-29	0.316937	0.294	0.188	1.48e-24
Spongy mesophyll	GH_A07G0228	IQM1	IQ domain-containing protein IQM1	2.36e-29	0.334371	0.153	0.075	1.72e-24
Spongy mesophyll	GH_D11G3641	ndhA	NAD(P)H-quinone oxidoreductase subunit 1, chloroplastic	2.77e-29	0.631614	0.564	0.46	2.02e-24
Spongy mesophyll	GH_D10G2354	GATA8	GATA transcription factor 8	3.07e-29	0.358731	0.305	0.204	2.24e-24
Spongy mesophyll	GH_A12G1869	DUF2	DUF724 domain-containing protein 2	3.17e-29	0.379048	0.414	0.307	2.31e-24
Spongy mesophyll	GH_A09G1832	Not available	Ferritin-3, chloroplastic	3.89e-29	0.294286	0.696	0.584	2.83e-24
Spongy mesophyll	GH_D07G1153	At4g22758	Uncharacterized protein At4g22758	3.96e-29	0.384624	0.382	0.274	2.88e-24
Spongy mesophyll	GH_D07G0305	DDB_G0268948	Putative methyltransferase DDB_G0268948	5.46e-29	0.417456	0.661	0.568	3.97e-24
Spongy mesophyll	GH_A03G1762	PUB43	U-box domain-containing protein 43	7.76e-29	0.351731	0.158	0.08	5.65e-24
Spongy mesophyll	GH_A05G2253	EXO	Protein EXORDIUM	9.39e-29	0.519896	0.406	0.305	6.83e-24
Spongy mesophyll	GH_D05G2005	GATL1	Probable galacturonosyltransferase-like 1	1.13e-28	0.403713	0.185	0.102	8.2e-24
Spongy mesophyll	GH_D12G0323	PCKR1	Peptidyl-prolyl cis-trans isomerase	1.23e-28	0.370005	0.675	0.588	8.98e-24
Spongy mesophyll	GH_D05G1496	REM4.1	Remorin 4.1	1.24e-28	0.308684	0.222	0.13	9.04e-24
Spongy mesophyll	GH_D02G0717	PUB29	U-box domain-containing protein 29	1.48e-28	0.294477	0.558	0.437	1.07e-23
Spongy mesophyll	GH_D05G1573	Not available	Not available	1.49e-28	0.31231	0.196	0.11	1.09e-23
Spongy mesophyll	GH_D01G1171	rps3	30S ribosomal protein S3, chloroplastic	2.35e-28	0.445679	0.269	0.172	1.71e-23
Spongy mesophyll	GH_A05G3251	Not available	Not available	2.51e-28	0.361733	0.333	0.234	1.82e-23
Spongy mesophyll	GH_A11G1526	atpB	ATP synthase subunit beta, chloroplastic	5.43e-28	0.469639	0.313	0.212	3.95e-23
Spongy mesophyll	GH_D12G2257	TOGT1	Scopoletin glucosyltransferase	9.58e-28	0.382484	0.309	0.211	6.97e-23
Spongy mesophyll	GH_D09G2481	CML10	Probable calcium-binding protein CML10	9.76e-28	0.293196	0.868	0.787	7.1e-23
Spongy mesophyll	GH_A03G1781	ERF9	Ethylene-responsive transcription factor 9	1.04e-27	0.332561	0.261	0.166	7.59e-23
Spongy mesophyll	GH_D04G0533	BIR2	Inactive LRR receptor-like serine/threonine-protein kinase BIR2	1.39e-27	0.257384	0.147	0.072	1.01e-22
Spongy mesophyll	GH_D10G0675	cysG	Siroheme synthase	1.39e-27	0.390154	0.27	0.176	1.01e-22
Spongy mesophyll	GH_A01G1182	ZAT10	Zinc finger protein ZAT10	2.38e-27	0.442642	0.144	0.07	1.73e-22
Spongy mesophyll	GH_A06G1399	ERF4	Ethylene-responsive transcription factor 4	2.61e-27	0.297661	0.641	0.545	1.9e-22
Spongy mesophyll	GH_D12G1743	Esyt3	Extended synaptotagmin-3	3.15e-27	0.31193	0.188	0.106	2.29e-22
Spongy mesophyll	GH_A12G1070	atpE	ATP synthase epsilon chain, chloroplastic	3.37e-27	0.39053	0.677	0.569	2.45e-22
Spongy mesophyll	GH_D11G0587	ATJ20	Chaperone protein dnaJ 20, chloroplastic	3.71e-27	0.269504	0.179	0.097	2.7e-22
Spongy mesophyll	GH_A09G1122	CYP94C1	Cytochrome P450 94C1	5.84e-27	0.372059	0.531	0.425	4.25e-22
Spongy mesophyll	GH_A04G0280	Not available	Not available	7.61e-27	0.376173	0.252	0.162	5.53e-22
Spongy mesophyll	GH_A05G4120	At1g05000	Probable tyrosine-protein phosphatase At1g05000	1.09e-26	0.379884	0.396	0.296	7.94e-22
Spongy mesophyll	GH_A08G2683	DGK7	Diacylglycerol kinase 7	1.2e-26	0.359524	0.483	0.386	8.71e-22
Spongy mesophyll	GH_D03G0494	CESA6	Cellulose synthase A catalytic subunit 6 [UDP-forming]	1.25e-26	0.261453	0.219	0.13	9.09e-22
Spongy mesophyll	GH_A01G0684	PBP1	Calcium-binding protein PBP1	2.48e-26	0.505559	0.458	0.369	1.81e-21
Spongy mesophyll	GH_D06G0842	ERF017	Ethylene-responsive transcription factor ERF017	2.75e-26	0.555862	0.174	0.096	2e-21
Spongy mesophyll	GH_A11G1156	Not available	Lipase	3.35e-26	0.328275	0.313	0.219	2.44e-21
Spongy mesophyll	GH_D03G1740	DTX49	Protein DETOXIFICATION 49	3.9e-26	0.423862	0.273	0.182	2.84e-21
Spongy mesophyll	GH_D03G1398	RDUF1	E3 ubiquitin-protein ligase RDUF1	4.49e-26	0.368789	0.301	0.207	3.27e-21
Spongy mesophyll	GH_D11G1985	At2g23790	Calcium uniporter protein 2, mitochondrial	4.67e-26	0.456684	0.313	0.221	3.4e-21
Spongy mesophyll	GH_A05G1081	At2g30020	Probable protein phosphatase 2C 25	5.99e-26	0.324543	0.183	0.103	4.36e-21
Spongy mesophyll	GH_A09G2700	CNX1	Calnexin homolog 1	7.04e-26	0.308462	0.351	0.251	5.12e-21
Spongy mesophyll	GH_A05G2101	IFRD1	Interferon-related developmental regulator 1	8.38e-26	0.30769	0.303	0.208	6.1e-21
Spongy mesophyll	GH_D12G2536	RBOHA	Respiratory burst oxidase homolog protein A	8.84e-26	0.251881	0.182	0.101	6.43e-21
Spongy mesophyll	GH_D11G0654	CSY2	Citrate synthase 2, peroxisomal	9.79e-26	0.329597	0.56	0.463	7.12e-21
Spongy mesophyll	GH_D05G1523	CYP710A1	Cytochrome P450 710A1	1.15e-25	0.298825	0.556	0.444	8.34e-21
Spongy mesophyll	GH_D08G1694	BPS1	Protein BPS1, chloroplastic	1.3e-25	0.309817	0.497	0.395	9.44e-21
Spongy mesophyll	GH_D11G0650	Not available	Not available	1.47e-25	0.452172	0.444	0.355	1.07e-20
Spongy mesophyll	GH_A05G2190	CTR1	Serine/threonine-protein kinase CTR1	1.83e-25	0.488511	0.57	0.475	1.33e-20
Spongy mesophyll	GH_A06G1472	PVA42	Vesicle-associated protein 4-2	2.03e-25	0.364544	0.452	0.359	1.48e-20
Spongy mesophyll	GH_D11G1976	GBF1	G-box-binding factor 1	2.06e-25	0.266877	0.303	0.206	1.5e-20
Spongy mesophyll	GH_A04G1157	WRKY33	Probable WRKY transcription factor 33	2.88e-25	0.292511	0.239	0.151	2.1e-20
Spongy mesophyll	GH_A08G1266	Not available	UDP-glucose 4-epimerase GEPI48	4.28e-25	0.349674	0.214	0.131	3.11e-20
Spongy mesophyll	GH_A01G0837	SCL5	Scarecrow-like protein 5	4.35e-25	0.362795	0.396	0.298	3.17e-20
Spongy mesophyll	GH_D06G1508	ERF4	Ethylene-responsive transcription factor 4	5.19e-25	0.314532	0.582	0.494	3.78e-20
Spongy mesophyll	GH_D09G0266	AATP1	AAA-ATPase ASD, mitochondrial	6.61e-25	0.254756	0.118	0.053	4.81e-20
Spongy mesophyll	GH_D07G2306	rpoC2	DNA-directed RNA polymerase subunit beta''	7.61e-25	0.476567	0.291	0.2	5.53e-20
Spongy mesophyll	GH_A07G1278	MLO6	MLO-like protein 6	1e-24	0.317245	0.32	0.225	7.29e-20
Spongy mesophyll	GH_D09G1530	HSFA3	Heat stress transcription factor A-3	1.25e-24	0.344287	0.345	0.251	9.07e-20
Spongy mesophyll	GH_D05G0598	CIPK5	CBL-interacting serine/threonine-protein kinase 5	1.3e-24	0.363527	0.209	0.128	9.48e-20
Spongy mesophyll	GH_A10G0232	Dhrs7b	Dehydrogenase/reductase SDR family member 7B	1.32e-24	0.332782	0.397	0.298	9.63e-20
Spongy mesophyll	GH_D02G0403	CSLG2	Cellulose synthase-like protein G2	2.24e-24	0.322816	0.213	0.129	1.63e-19
Spongy mesophyll	GH_A03G0287	rpoC2	DNA-directed RNA polymerase subunit beta''	2.42e-24	0.471714	0.31	0.217	1.76e-19
Spongy mesophyll	GH_A09G1893	CSE	Caffeoylshikimate esterase	4.14e-24	0.306112	0.223	0.14	3.01e-19
Spongy mesophyll	GH_D08G0899	OCT7	Organic cation/carnitine transporter 7	4.92e-24	0.279631	0.332	0.234	3.58e-19
Spongy mesophyll	GH_A06G2367	SCL13	Scarecrow-like protein 13	5.15e-24	0.339063	0.241	0.156	3.75e-19
Spongy mesophyll	GH_D09G1845	MSMEG_0220	Monoacylglycerol lipase	5.28e-24	0.275721	0.201	0.121	3.84e-19
Spongy mesophyll	GH_D01G0357	rpoB	DNA-directed RNA polymerase subunit beta	5.32e-24	0.468276	0.24	0.154	3.87e-19
Spongy mesophyll	GH_A12G0526	PMI2	Mannose-6-phosphate isomerase 2	5.69e-24	0.368964	0.296	0.209	4.14e-19
Spongy mesophyll	GH_D09G2230	EP3	Endochitinase EP3	6.79e-24	0.478192	0.414	0.326	4.94e-19
Spongy mesophyll	GH_D08G1587	FTIP1	FT-interacting protein 1	9.68e-24	0.336568	0.301	0.21	7.05e-19
Spongy mesophyll	GH_D08G2678	DGK7	Diacylglycerol kinase 7	1.04e-23	0.296763	0.271	0.183	7.54e-19
Spongy mesophyll	GH_A10G0570	TIFY11B	Protein TIFY 11B	1.08e-23	0.264641	0.194	0.115	7.85e-19
Spongy mesophyll	GH_D07G0203	ERF017	Ethylene-responsive transcription factor ERF017	1.49e-23	0.597784	0.247	0.165	1.08e-18
Spongy mesophyll	GH_A11G1835	CPK28	Calcium-dependent protein kinase 28	3.03e-23	0.268254	0.203	0.123	2.21e-18
Spongy mesophyll	GH_D04G1540	STK_20620	MEMO1 family protein STK_20620	4.26e-23	0.327592	0.324	0.233	3.1e-18
Spongy mesophyll	GH_A08G1520	CPRF1	Common plant regulatory factor 1	6.31e-23	0.257865	0.284	0.194	4.59e-18
Spongy mesophyll	GH_A05G1362	At1g17710	Inorganic pyrophosphatase 2	6.48e-23	0.534322	0.385	0.301	4.72e-18
Spongy mesophyll	GH_A13G0563	Not available	Not available	7.72e-23	0.456932	0.346	0.259	5.62e-18
Spongy mesophyll	GH_D06G0415	At1g36730	Probable eukaryotic translation initiation factor 5-1	8.37e-23	0.309403	0.367	0.276	6.09e-18
Spongy mesophyll	GH_D08G0113	OEP61	Outer envelope protein 61	9.9e-23	0.306588	0.274	0.189	7.2e-18
Spongy mesophyll	GH_A08G2076	Not available	Tubulin beta-9 chain	1.37e-22	0.287262	0.217	0.137	9.97e-18
Spongy mesophyll	GH_A12G1917	ALA9	Putative phospholipid-transporting ATPase 9	1.46e-22	0.309198	0.282	0.194	1.06e-17
Spongy mesophyll	GH_D10G0982	At3g51120	Zinc finger CCCH domain-containing protein 44	1.57e-22	0.292089	0.25	0.168	1.15e-17
Spongy mesophyll	GH_D12G1917	CML16	Probable calcium-binding protein CML16	1.71e-22	0.258866	0.139	0.073	1.24e-17
Spongy mesophyll	GH_A09G2546	CMD1	Calmodulin	1.93e-22	0.323087	0.633	0.544	1.4e-17
Spongy mesophyll	GH_A08G1909	YPTM2	GTP-binding protein YPTM2	3.21e-22	0.281428	0.241	0.159	2.34e-17
Spongy mesophyll	GH_D12G1963	RGA3	Putative disease resistance protein RGA3	4.31e-22	0.475657	0.207	0.132	3.13e-17
Spongy mesophyll	GH_A07G0356	KLF1	Krueppel-like factor 1	4.88e-22	0.338929	0.57	0.49	3.55e-17
Spongy mesophyll	GH_A13G2612	At2g30020	Probable protein phosphatase 2C 25	4.9e-22	0.510003	0.253	0.171	3.57e-17
Spongy mesophyll	GH_A11G1885	rpoC2	DNA-directed RNA polymerase subunit beta''	5.4e-22	0.465399	0.341	0.251	3.93e-17
Spongy mesophyll	GH_A05G2846	P2A12	F-box protein PP2-A12	5.96e-22	0.344021	0.343	0.257	4.33e-17
Spongy mesophyll	GH_A10G1494	CML7	Calmodulin-like protein 7	7.27e-22	0.359544	0.31	0.222	5.29e-17
Spongy mesophyll	GH_A05G1532	CAD1	MACPF domain-containing protein CAD1	8.31e-22	0.270589	0.305	0.216	6.05e-17
Spongy mesophyll	GH_A05G3687	PBL9	Probable serine/threonine-protein kinase PBL9	1.23e-21	0.422866	0.275	0.196	8.92e-17
Spongy mesophyll	GH_D05G2128	ZAT10	Zinc finger protein ZAT10	1.43e-21	0.468025	0.32	0.236	1.04e-16
Spongy mesophyll	GH_D13G0177	TRG-31	Probable aquaporin PIP-type 7a	1.44e-21	0.287512	0.131	0.068	1.05e-16
Spongy mesophyll	GH_D01G1170	rpl14	50S ribosomal protein L14, chloroplastic	2e-21	0.414305	0.385	0.292	1.45e-16
Spongy mesophyll	GH_D11G0161	NTL9	Protein NTM1-like 9	2.14e-21	0.299515	0.298	0.211	1.55e-16
Spongy mesophyll	GH_D02G1278	rpl14	50S ribosomal protein L14, chloroplastic	2.71e-21	0.425486	0.293	0.208	1.98e-16
Spongy mesophyll	GH_A05G1267	At1g80180	MAPK kinase substrate protein At1g80180	2.72e-21	0.276417	0.712	0.625	1.98e-16
Spongy mesophyll	GH_A09G2294	EP3	Endochitinase EP3	2.84e-21	0.376355	0.367	0.279	2.06e-16
Spongy mesophyll	GH_D11G1152	GOLS1	Galactinol synthase 1	2.84e-21	0.316696	0.179	0.108	2.07e-16
Spongy mesophyll	GH_D03G1742	DREB1D	Dehydration-responsive element-binding protein 1D	3.25e-21	0.423685	0.384	0.302	2.36e-16
Spongy mesophyll	GH_A07G2464	SAP12	Zinc finger AN1 domain-containing stress-associated protein 12	4e-21	0.363034	0.683	0.615	2.91e-16
Spongy mesophyll	GH_D05G2178	ITPK3	Inositol-tetrakisphosphate 1-kinase 3	4.76e-21	0.318441	0.327	0.24	3.46e-16
Spongy mesophyll	GH_D02G1837	Not available	Not available	5.25e-21	0.262326	0.56	0.474	3.82e-16
Spongy mesophyll	GH_D08G0684	AUX22D	Auxin-induced protein 22D	6.05e-21	0.431661	0.362	0.275	4.4e-16
Spongy mesophyll	GH_A05G4164	rps11	30S ribosomal protein S11, chloroplastic	6.55e-21	0.411762	0.53	0.434	4.77e-16
Spongy mesophyll	GH_A13G0446	DDB_G0290631	PXMP2/4 family protein 4	6.8e-21	0.302968	0.277	0.196	4.95e-16
Spongy mesophyll	GH_A09G1266	At5g46170	F-box protein At5g46170	7.62e-21	0.293864	0.563	0.47	5.55e-16
Spongy mesophyll	GH_D05G1700	MYB102	Transcription factor MYB102	1.07e-20	0.451959	0.181	0.114	7.77e-16
Spongy mesophyll	GH_A07G1177	BNM2A	BURP domain-containing protein BNM2A	1.47e-20	0.356317	0.618	0.544	1.07e-15
Spongy mesophyll	GH_D02G1738	alaS	Alanine--tRNA ligase	1.56e-20	0.292151	0.558	0.464	1.13e-15
Spongy mesophyll	GH_D08G2291	At2g30020	Probable protein phosphatase 2C 25	1.83e-20	0.260271	0.514	0.424	1.33e-15
Spongy mesophyll	GH_A11G3363	SRC2	Protein SRC2	2.41e-20	0.376674	0.184	0.114	1.75e-15
Spongy mesophyll	GH_D02G1856	Not available	Not available	2.73e-20	0.271411	0.536	0.452	1.99e-15
Spongy mesophyll	GH_A08G1680	BPS1	Protein BPS1, chloroplastic	3.58e-20	0.301518	0.459	0.366	2.61e-15
Spongy mesophyll	GH_D12G2783	Not available	Not available	3.61e-20	0.256111	0.238	0.159	2.63e-15
Spongy mesophyll	GH_A03G1117	BHLH162	Transcription factor bHLH162	3.76e-20	0.338706	0.21	0.136	2.73e-15
Spongy mesophyll	GH_A08G2394	ATL6	E3 ubiquitin-protein ligase ATL6	3.92e-20	0.29864	0.278	0.193	2.85e-15
Spongy mesophyll	GH_D05G0254	PRXIIB	Peroxiredoxin-2B	4.14e-20	0.279287	0.177	0.108	3.01e-15
Spongy mesophyll	GH_D13G0077	IDA	Protein IDA	6.56e-20	0.352483	0.535	0.457	4.77e-15
Spongy mesophyll	GH_D10G0376	TPS7	Probable alpha,alpha-trehalose-phosphate synthase [UDP-forming] 7	6.92e-20	0.259919	0.308	0.224	5.03e-15
Spongy mesophyll	GH_A05G3767	RH46	DEAD-box ATP-dependent RNA helicase 46	7.28e-20	0.335757	0.306	0.227	5.3e-15
Spongy mesophyll	GH_A09G1194	petA	Cytochrome f	8.04e-20	0.328655	0.2	0.127	5.85e-15
Spongy mesophyll	GH_A13G0398	NIR1	Ferredoxin--nitrite reductase, chloroplastic	8.42e-20	0.347636	0.388	0.306	6.13e-15
Spongy mesophyll	GH_D07G0654	BicC	Protein bicaudal C	9.68e-20	0.338945	0.438	0.356	7.04e-15
Spongy mesophyll	GH_D02G1944	ERF9	Ethylene-responsive transcription factor 9	1.03e-19	0.326065	0.347	0.265	7.5e-15
Spongy mesophyll	GH_D05G0960	HSP70	Heat shock cognate 70 kDa protein	1.28e-19	0.3238	0.594	0.506	9.32e-15
Spongy mesophyll	GH_D02G0974	KCS4	3-ketoacyl-CoA synthase 4	2.04e-19	0.276196	0.413	0.328	1.48e-14
Spongy mesophyll	GH_A11G2098	ERF060	Ethylene-responsive transcription factor ERF060	2.19e-19	0.319305	0.319	0.236	1.59e-14
Spongy mesophyll	GH_A09G1151	CAF1-9	Probable CCR4-associated factor 1 homolog 9	2.23e-19	0.278709	0.241	0.164	1.63e-14
Spongy mesophyll	GH_D01G1921	HIPP26	Heavy metal-associated isoprenylated plant protein 26	2.92e-19	0.256746	0.248	0.17	2.12e-14
Spongy mesophyll	GH_D10G0670	ILL4	IAA-amino acid hydrolase ILR1-like 4	3.14e-19	0.285777	0.191	0.122	2.28e-14
Spongy mesophyll	GH_D06G1350	Not available	Not available	3.65e-19	0.323151	0.544	0.457	2.66e-14
Spongy mesophyll	GH_A07G0307	TIL	Temperature-induced lipocalin-1	3.91e-19	0.321713	0.634	0.577	2.84e-14
Spongy mesophyll	GH_A09G1190	psbB	Photosystem II CP47 reaction center protein	4.01e-19	0.29101	0.137	0.076	2.92e-14
Spongy mesophyll	GH_D02G2198	Not available	Not available	4.07e-19	0.265469	0.199	0.129	2.96e-14
Spongy mesophyll	GH_D11G0273	At4g16820	Phospholipase A1-Ibeta2, chloroplastic	5.52e-19	0.331231	0.282	0.202	4.02e-14
Spongy mesophyll	GH_D13G0273	PUB21	U-box domain-containing protein 21	6.11e-19	0.335633	0.415	0.336	4.45e-14
Spongy mesophyll	GH_D05G0646	Not available	Not available	6.2e-19	0.272916	0.307	0.227	4.51e-14
Spongy mesophyll	GH_A12G0232	rps11	30S ribosomal protein S11, chloroplastic	7.76e-19	0.312545	0.161	0.097	5.64e-14
Spongy mesophyll	GH_D02G0174	At1g05910	ATPase family AAA domain-containing protein At1g05910	7.91e-19	0.298509	0.25	0.175	5.76e-14
Spongy mesophyll	GH_A13G0028	Not available	Not available	8.25e-19	0.590712	0.3	0.221	6e-14
Spongy mesophyll	GH_A03G1931	HMG2	3-hydroxy-3-methylglutaryl-coenzyme A reductase 2	8.93e-19	0.304583	0.266	0.189	6.5e-14
Spongy mesophyll	GH_D05G2353	SOV	DIS3-like exonuclease 2	1.36e-18	0.276686	0.279	0.201	9.9e-14
Spongy mesophyll	GH_D13G0714	NUDT1	Nudix hydrolase 1	1.44e-18	0.259549	0.373	0.287	1.05e-13
Spongy mesophyll	GH_A10G2044	SIB1	Sigma factor binding protein 1, chloroplastic	1.5e-18	0.264717	0.121	0.065	1.09e-13
Spongy mesophyll	GH_D12G0066	GID1B	Gibberellin receptor GID1B	2.44e-18	0.278572	0.308	0.228	1.77e-13
Spongy mesophyll	GH_D05G2609	DREB2D	Dehydration-responsive element-binding protein 2D	2.72e-18	0.321927	0.165	0.101	1.98e-13
Spongy mesophyll	GH_A05G2940	Not available	Not available	4.06e-18	0.310439	0.157	0.095	2.96e-13
Spongy mesophyll	GH_A09G0643	ndhB2	NAD(P)H-quinone oxidoreductase subunit 2 B, chloroplastic	6.39e-18	0.442223	0.264	0.191	4.65e-13
Spongy mesophyll	GH_A05G4021	PAD4	Lipase-like PAD4	7.53e-18	0.293562	0.321	0.243	5.48e-13
Spongy mesophyll	GH_A03G2081	At4g33920	Probable protein phosphatase 2C 63	7.55e-18	0.261657	0.253	0.177	5.49e-13
Spongy mesophyll	GH_D04G0583	RFS5	Probable galactinol--sucrose galactosyltransferase 5	8.74e-18	0.370696	0.414	0.339	6.36e-13
Spongy mesophyll	GH_A05G3428	Not available	Not available	8.87e-18	0.347207	0.437	0.361	6.45e-13
Spongy mesophyll	GH_A06G0149	TPP2	Probable thylakoidal processing peptidase 2, chloroplastic	9.87e-18	0.267353	0.32	0.242	7.18e-13
Spongy mesophyll	GH_A11G0506	CATHB2	Cathepsin B-like protease 2	1.52e-17	0.298138	0.313	0.237	1.1e-12
Spongy mesophyll	GH_D11G3642	ndhH	NAD(P)H-quinone oxidoreductase subunit H, chloroplastic	1.61e-17	0.322808	0.156	0.095	1.17e-12
Spongy mesophyll	GH_A06G1564	rpoC1	DNA-directed RNA polymerase subunit beta'	2.4e-17	0.301841	0.164	0.101	1.75e-12
Spongy mesophyll	GH_D10G1397	CML5	Calmodulin-like protein 5	6.24e-17	0.304674	0.312	0.236	4.54e-12
Spongy mesophyll	GH_A12G0829	rpl14	50S ribosomal protein L14, chloroplastic	7.76e-17	0.288457	0.139	0.082	5.65e-12
Spongy mesophyll	GH_A08G1451	SAMS2	S-adenosylmethionine synthase 2	7.99e-17	0.259605	0.411	0.328	5.81e-12
Spongy mesophyll	GH_A08G0437	At3g62260	Probable protein phosphatase 2C 49	1.39e-16	0.262373	0.247	0.177	1.01e-11
Spongy mesophyll	GH_D05G0411	At3g55350	Protein ALP1-like	1.59e-16	0.258333	0.533	0.456	1.15e-11
Spongy mesophyll	GH_D01G1169	rps11	30S ribosomal protein S11, chloroplastic	1.99e-16	0.269203	0.132	0.077	1.45e-11
Spongy mesophyll	GH_D04G1454	FAD7A-1	Omega-3 fatty acid desaturase, chloroplastic	2.1e-16	0.275615	0.359	0.28	1.53e-11
Spongy mesophyll	GH_D05G3326	Not available	Not available	3.51e-16	0.259357	0.324	0.249	2.55e-11
Spongy mesophyll	GH_A05G1718	APR3	5'-adenylylsulfate reductase 3, chloroplastic	3.61e-16	0.264939	0.483	0.408	2.63e-11
Spongy mesophyll	GH_D03G1478	ZAT12	Zinc finger protein ZAT12	4.46e-16	0.307506	0.576	0.502	3.24e-11
Spongy mesophyll	GH_D08G1354	Not available	Putative glucose-6-phosphate 1-epimerase	5.21e-16	0.307462	0.197	0.134	3.79e-11
Spongy mesophyll	GH_A05G2331	SOV	DIS3-like exonuclease 2	6.82e-16	0.250631	0.287	0.214	4.96e-11
Spongy mesophyll	GH_A05G3128	SKIP11	F-box/kelch-repeat protein SKIP11	9.58e-16	0.284004	0.252	0.185	6.97e-11
Spongy mesophyll	GH_D04G1477	AMT2	Ammonium transporter 2	1.36e-15	0.289034	0.298	0.227	9.9e-11
Spongy mesophyll	GH_D05G2000	NAC053	NAC domain-containing protein 53	1.39e-15	0.26669	0.278	0.208	1.01e-10
Spongy mesophyll	GH_A11G3496	MED26B	Probable mediator of RNA polymerase II transcription subunit 26b	1.39e-15	0.267248	0.322	0.249	1.01e-10
Spongy mesophyll	GH_D01G0919	HSC80	Heat shock cognate protein 80	1.6e-15	0.295771	0.228	0.163	1.16e-10
Spongy mesophyll	GH_A05G2275	ANN1	Annexin D1	1.89e-15	0.301939	0.267	0.2	1.38e-10
Spongy mesophyll	GH_A03G1563	INTS3	Integrator complex subunit 3	2.11e-15	0.28321	0.502	0.426	1.53e-10
Spongy mesophyll	GH_A03G1005	atpE	ATP synthase epsilon chain, chloroplastic	2.16e-15	0.287175	0.202	0.138	1.57e-10
Spongy mesophyll	GH_D03G0489	ABR1	Ethylene-responsive transcription factor ABR1	2.68e-15	0.289817	0.298	0.229	1.95e-10
Spongy mesophyll	GH_D09G0893	PUB17	U-box domain-containing protein 17	2.85e-15	0.314352	0.236	0.172	2.07e-10
Spongy mesophyll	GH_D13G2231	rnf181	E3 ubiquitin-protein ligase RNF181	2.97e-15	0.377734	0.197	0.138	2.16e-10
Spongy mesophyll	GH_A03G0566	RDUF1	E3 ubiquitin-protein ligase RDUF1	5.43e-15	0.309127	0.279	0.213	3.95e-10
Spongy mesophyll	GH_A13G0050	SINAT3	E3 ubiquitin-protein ligase SINAT3	5.56e-15	0.256315	0.274	0.206	4.04e-10
Spongy mesophyll	GH_D08G1464	MYB2	Transcription factor MYB2	5.74e-15	0.283855	0.158	0.101	4.17e-10
Spongy mesophyll	GH_D01G1589	UGT74B1	UDP-glycosyltransferase 74B1	8.12e-15	0.404087	0.275	0.212	5.91e-10
Spongy mesophyll	GH_A01G1368	rpoC2	DNA-directed RNA polymerase subunit beta''	1.68e-14	0.283486	0.204	0.142	1.22e-09
Spongy mesophyll	GH_D07G1505	WRKY46	Probable WRKY transcription factor 46	1.82e-14	0.256572	0.105	0.059	1.33e-09
Spongy mesophyll	GH_A01G0232	NAD9	NADH dehydrogenase [ubiquinone] iron-sulfur protein 3	1.91e-14	0.490246	0.583	0.52	1.39e-09
Spongy mesophyll	GH_A06G0838	RIPK	Serine/threonine-protein kinase RIPK	2.37e-14	0.256768	0.411	0.336	1.73e-09
Spongy mesophyll	GH_D10G1813	Not available	Not available	2.41e-14	0.362296	0.482	0.432	1.76e-09
Spongy mesophyll	GH_D03G1536	Not available	Not available	3.14e-14	0.283714	0.331	0.264	2.29e-09
Spongy mesophyll	GH_A03G0441	Not available	Not available	3.23e-14	0.288121	0.293	0.226	2.35e-09
Spongy mesophyll	GH_A10G0634	cysG	Siroheme synthase	3.99e-14	0.346457	0.314	0.251	2.9e-09
Spongy mesophyll	GH_A03G0027	JMJ706	Lysine-specific demethylase JMJ706	4.28e-14	0.281732	0.319	0.251	3.12e-09
Spongy mesophyll	GH_scaffold9518-objG0001			4.95e-14	0.471348	0.649	0.589	3.6e-09
Spongy mesophyll	GH_A07G1056	UFC	Protein UPSTREAM OF FLC	5.53e-14	0.270408	0.105	0.061	4.02e-09
Spongy mesophyll	GH_A13G1433	CINV2	Alkaline/neutral invertase CINV2	5.98e-14	0.320808	0.445	0.375	4.35e-09
Spongy mesophyll	GH_A10G0776	AATP1	ADP,ATP carrier protein 1, chloroplastic	6.24e-14	0.358388	0.385	0.329	4.54e-09
Spongy mesophyll	GH_D12G1964	Not available	Lectin	1.16e-13	0.294083	0.19	0.132	8.41e-09
Spongy mesophyll	GH_D08G1888	BRG1	BOI-related E3 ubiquitin-protein ligase 1	1.33e-13	0.301551	0.259	0.196	9.65e-09
Spongy mesophyll	GH_A04G0282	NAC072	NAC domain-containing protein 72	1.86e-13	0.300089	0.21	0.153	1.35e-08
Spongy mesophyll	GH_D01G0953	SAUR72	Auxin-responsive protein SAUR72	2.24e-13	0.284324	0.158	0.105	1.63e-08
Spongy mesophyll	GH_D07G0764	UGD5	UDP-glucose 6-dehydrogenase 5	3.39e-13	0.284304	0.32	0.255	2.47e-08
Spongy mesophyll	GH_D08G2566	PP2B1	F-box protein PP2-B1	3.72e-13	0.3102	0.255	0.193	2.71e-08
Spongy mesophyll	GH_D06G0265	AAP6	Amino acid permease 6	4.49e-13	0.259863	0.192	0.135	3.26e-08
Spongy mesophyll	GH_D06G2400	SCL13	Scarecrow-like protein 13	6.11e-13	0.321553	0.236	0.18	4.45e-08
Spongy mesophyll	GH_scaffold28097-objG0001			6.83e-13	0.398542	0.448	0.382	4.97e-08
Spongy mesophyll	GH_D03G1186	slr1167	Uncharacterized oxidoreductase slr1167	9.24e-13	0.302328	0.183	0.129	6.73e-08
Spongy mesophyll	GH_A04G0535	ycf2-A	Protein Ycf2	3.46e-12	0.321838	0.2	0.145	2.52e-07
Spongy mesophyll	GH_A01G1654	Not available	Not available	3.59e-12	0.278591	0.242	0.183	2.61e-07
Spongy mesophyll	GH_A06G2117	Not available	Not available	4.1e-12	0.253622	0.106	0.064	2.98e-07
Spongy mesophyll	GH_A13G1786	GA2OX1	Gibberellin 2-beta-dioxygenase 1	6.31e-12	0.327303	0.358	0.298	4.59e-07
Spongy mesophyll	GH_scaffold9603-objG0001			8.39e-12	0.365158	0.274	0.217	6.11e-07
Spongy mesophyll	GH_D09G1309	CML35	Probable calcium-binding protein CML35	9.37e-12	0.251263	0.339	0.275	6.82e-07
Spongy mesophyll	GH_D02G1282	BHLH162	Transcription factor bHLH162	1.19e-11	0.268599	0.314	0.256	8.63e-07
Spongy mesophyll	GH_A06G0401	RAP2-4	Ethylene-responsive transcription factor RAP2-4	2.15e-11	0.275561	0.267	0.208	1.56e-06
Spongy mesophyll	GH_A12G0533	LBD41	LOB domain-containing protein 41	4.55e-11	0.279943	0.243	0.19	3.31e-06
Spongy mesophyll	GH_A05G0091	SGS3	Protein SUPPRESSOR OF GENE SILENCING 3	4.6e-11	0.336084	0.226	0.174	3.35e-06
Spongy mesophyll	GH_D08G2023	ACR8	ACT domain-containing protein ACR8	5.61e-11	0.254582	0.191	0.141	4.08e-06
Spongy mesophyll	GH_D04G1409	At1g04910	Uncharacterized protein At1g04910	7.01e-11	0.250602	0.296	0.239	5.1e-06
Spongy mesophyll	GH_A01G0900	HSC80	Heat shock cognate protein 80	1.18e-10	0.276621	0.307	0.253	8.59e-06
Spongy mesophyll	GH_A12G0228	rpl2-A	50S ribosomal protein L2, chloroplastic	1.19e-10	0.261673	0.3	0.24	8.66e-06
Spongy mesophyll	GH_A10G0446	Not available	Not available	1.23e-10	0.259663	0.395	0.332	8.94e-06
Spongy mesophyll	GH_A05G1023	NHL13	NDR1/HIN1-like protein 13	4.36e-10	0.265154	0.299	0.243	3.17e-05
Spongy mesophyll	GH_D09G1343	SAP11	Zinc finger AN1 and C2H2 domain-containing stress-associated protein 11	1.87e-09	0.26161	0.288	0.237	0.000136211
Spongy mesophyll	GH_A13G1353	YRPS3	Ribosomal protein S3, mitochondrial	9.93e-09	0.361927	0.326	0.277	0.000722567
Spongy mesophyll	GH_A07G1051	IMH1	Golgin IMH1	2.05e-08	0.266061	0.134	0.097	0.00149376
Spongy mesophyll	GH_scaffold33504-objG0001			3.23e-08	0.305831	0.235	0.191	0.0023527
Spongy mesophyll	GH_D06G0570	ATPA	ATP synthase subunit alpha, mitochondrial	3.62e-08	0.385347	0.836	0.8	0.00263115
Spongy mesophyll	GH_A11G1628	CCT1	Choline-phosphate cytidylyltransferase 1	4.65e-08	0.252967	0.259	0.215	0.00338203
Spongy mesophyll	GH_A07G1185	At2g38640	Protein LURP-one-related 8	1.29e-07	0.269914	0.305	0.261	0.009378
Spongy mesophyll	GH_D08G1710	Not available	Not available	1.01e-06	0.261567	0.265	0.225	0.0733112
Spongy mesophyll	GH_A05G3440	At3g50280	Uncharacterized acetyltransferase At3g50280	1.15e-06	0.25667	0.199	0.163	0.083463
Spongy mesophyll	GH_D04G1474	ND5	NADH-ubiquinone oxidoreductase chain 5	2.29e-06	0.355773	0.249	0.213	0.166823
Spongy mesophyll	GH_A05G2074	Not available	Not available	1.94e-05	0.278994	0.317	0.285	1
Spongy mesophyll	GH_D06G0568	Not available	Not available	4.69e-05	0.260395	0.393	0.362	1
Spongy mesophyll	GH_A01G1969	Not available	Not available	0.00194556	0.293911	0.169	0.15	1
Guard cell	GH_D10G1208	At5g44440	Berberine bridge enzyme-like 28	9.07e-289	2.5217	0.536	0.092	6.6e-284
Guard cell	GH_D10G0071	FOX5	Berberine bridge enzyme-like 7	1.13e-257	2.46101	0.745	0.226	8.24e-253
Guard cell	GH_A12G2514	WRKY22	WRKY transcription factor 22	2.26e-234	1.61508	0.666	0.184	1.64e-229
Guard cell	GH_D03G1806	YLS3	Protein YLS3	2.84e-230	2.12929	0.626	0.169	2.06e-225
Guard cell	GH_A11G1333	Not available	Glu S.griseus protease inhibitor	3.59e-200	1.31919	0.391	0.065	2.62e-195
Guard cell	GH_A09G2543	POPTRDRAFT_820933	CASP-like protein 1D1	8.7e-194	1.68396	0.894	0.469	6.33e-189
Guard cell	GH_D10G1713	Not available	Not available	7.6e-187	1.51987	0.607	0.18	5.53e-182
Guard cell	GH_D05G2503	LAC9	Putative laccase-9	2.21e-176	1.88902	0.511	0.131	1.61e-171
Guard cell	GH_D12G1679	At1g67480	F-box/kelch-repeat protein At1g67480	8.5e-164	1.68707	0.621	0.209	6.18e-159
Guard cell	GH_D10G0075	At4g20840	Berberine bridge enzyme-like 21	6.63e-161	1.89614	0.614	0.21	4.82e-156
Guard cell	GH_A05G1251	PDR1	Pleiotropic drug resistance protein 1	5.85e-159	1.22942	0.404	0.087	4.26e-154
Guard cell	GH_A09G2409	ACA13	Putative calcium-transporting ATPase 13, plasma membrane-type	4.73e-158	1.6757	0.288	0.044	3.44e-153
Guard cell	GH_A10G0757	Not available	Not available	5e-156	1.22535	0.472	0.121	3.64e-151
Guard cell	GH_A02G1371	CWINV1	Beta-fructofuranosidase, insoluble isoenzyme CWINV1	1.55e-155	1.50629	0.574	0.179	1.13e-150
Guard cell	GH_D06G2430	AGD12	ADP-ribosylation factor GTPase-activating protein AGD12	1.99e-155	0.991011	0.473	0.118	1.45e-150
Guard cell	GH_D03G0589	CWINV1	Beta-fructofuranosidase, insoluble isoenzyme CWINV1	3.53e-154	1.6732	0.608	0.202	2.57e-149
Guard cell	GH_D13G0268	At1g14780	MACPF domain-containing protein At1g14780	8.33e-153	0.605616	0.229	0.027	6.06e-148
Guard cell	GH_A09G1317	NHL6	NDR1/HIN1-like protein 6	4.63e-151	0.997669	0.624	0.2	3.37e-146
Guard cell	GH_A05G4126	KTI2	Kunitz trypsin inhibitor 2	7.19e-147	1.38812	0.354	0.073	5.23e-142
Guard cell	GH_A11G1332	Not available	Inhibitor of trypsin and hageman factor	4.83e-145	1.99658	0.55	0.183	3.52e-140
Guard cell	GH_A05G3400	Not available	Not available	1.06e-144	1.26466	0.427	0.105	7.71e-140
Guard cell	GH_A09G1514	NHL10	NDR1/HIN1-like protein 10	1.24e-144	1.76018	0.842	0.47	9e-140
Guard cell	GH_D03G1902	AHL23	AT-hook motif nuclear-localized protein 23	2.68e-144	1.11029	0.564	0.182	1.95e-139
Guard cell	GH_A05G2480	LAC14	Laccase-14	2.36e-142	1.02109	0.247	0.034	1.72e-137
Guard cell	GH_D04G0549	DOX1	Alpha-dioxygenase 1	8.36e-142	1.39072	0.462	0.128	6.08e-137
Guard cell	GH_A07G0177	SS	Sucrose synthase	2.55e-141	1.01092	0.391	0.089	1.86e-136
Guard cell	GH_A10G0350	NIP1-2	Aquaporin NIP1-2	5.95e-140	0.944561	0.512	0.147	4.33e-135
Guard cell	GH_D11G1365	Not available	Inhibitor of trypsin and hageman factor	1.52e-139	2.23142	0.409	0.105	1.11e-134
Guard cell	GH_A12G0357	At3g58360	MATH domain and coiled-coil domain-containing protein At3g58360	1.21e-137	1.1934	0.719	0.312	8.82e-133
Guard cell	GH_D03G0228	HSF24	Heat shock factor protein HSF24	8.09e-137	1.01312	0.634	0.226	5.89e-132
Guard cell	GH_A07G0523	SPs1392	Putative gluconeogenesis factor	2.88e-136	1.34517	0.384	0.09	2.1e-131
Guard cell	GH_A11G0146	At4g27740	Protein yippee-like At4g27740	7.64e-135	1.06581	0.488	0.144	5.56e-130
Guard cell	GH_D10G2463	ZAT11	Zinc finger protein ZAT11	3.17e-134	1.17484	0.746	0.331	2.31e-129
Guard cell	GH_A12G0562	CYP81D1	Cytochrome P450 81D1	1.25e-129	1.01699	0.298	0.056	9.08e-125
Guard cell	GH_D11G0856	At1g62620	Flavin-containing monooxygenase FMO GS-OX-like 3	2.19e-129	0.698874	0.291	0.054	1.59e-124
Guard cell	GH_A09G1774	GSTU8	Glutathione S-transferase U8	2.35e-129	1.73522	0.546	0.191	1.71e-124
Guard cell	GH_A03G0158	YLS3	Protein YLS3	1.96e-127	1.45317	0.781	0.414	1.43e-122
Guard cell	GH_A05G1859	Not available	Not available	1.42e-126	0.770061	0.369	0.087	1.03e-121
Guard cell	GH_D05G0180	fosB	Metallothiol transferase FosB	6.08e-126	1.52683	0.492	0.159	4.43e-121
Guard cell	GH_D12G1947	ABCA7	ABC transporter A family member 7	4.2e-125	0.744786	0.243	0.039	3.06e-120
Guard cell	GH_D09G1277	NHL6	NDR1/HIN1-like protein 6	7.05e-124	1.18229	0.384	0.097	5.13e-119
Guard cell	GH_A10G1881	ACLB-2	ATP-citrate synthase beta chain protein 2	1.92e-123	0.87433	0.347	0.08	1.4e-118
Guard cell	GH_A05G2481	LAC14	Laccase-14	1.77e-121	0.668539	0.378	0.091	1.29e-116
Guard cell	GH_D02G1607	WRKY75	Probable WRKY transcription factor 75	1.91e-120	0.960377	0.435	0.125	1.39e-115
Guard cell	GH_A08G2419	AKR1	Probable aldo-keto reductase 1	1.34e-119	1.12906	0.88	0.544	9.74e-115
Guard cell	GH_A09G1841	Not available	Macrophage migration inhibitory factor homolog	2.22e-119	0.741498	0.292	0.058	1.61e-114
Guard cell	GH_D12G2932	tmem2	Cell surface hyaluronidase	9.9e-118	1.04728	0.64	0.258	7.21e-113
Guard cell	GH_D09G1174	ATL44	Probable E3 ubiquitin-protein ligase ATL44	1.4e-117	0.807901	0.32	0.072	1.02e-112
Guard cell	GH_A08G1916	ERF1A	Ethylene-responsive transcription factor 1A	9.9e-116	0.874737	0.494	0.16	7.21e-111
Guard cell	GH_A11G1739	Not available	Not available	1.04e-115	1.11382	0.516	0.175	7.57e-111
Guard cell	GH_A09G1639	HIPP06	Heavy metal-associated isoprenylated plant protein 6	1.26e-113	1.41474	0.706	0.376	9.19e-109
Guard cell	GH_A12G1867	Not available	Not available	4.41e-113	0.985097	0.925	0.672	3.21e-108
Guard cell	GH_A09G1227	PBL3	Probable serine/threonine-protein kinase PBL3	1e-112	0.522146	0.153	0.015	7.31e-108
Guard cell	GH_A09G1777	PAS1	Peptidyl-prolyl cis-trans isomerase PASTICCINO1	1.06e-110	0.455423	0.226	0.038	7.7e-106
Guard cell	GH_A10G2466	WAKL20	Wall-associated receptor kinase-like 20	2.66e-110	1.07902	0.563	0.214	1.93e-105
Guard cell	GH_D02G1587	At1g66480	Uncharacterized protein At1g66480	6.29e-110	0.845325	0.318	0.075	4.57e-105
Guard cell	GH_A09G2351	STP13	Sugar transport protein 13	1.38e-109	1.51635	0.877	0.552	1e-104
Guard cell	GH_D06G0112	CYP74A	Allene oxide synthase, chloroplastic	1.68e-109	1.07251	0.265	0.052	1.22e-104
Guard cell	GH_D05G3854	UBQ10	Polyubiquitin 10	2.78e-109	1.25906	0.765	0.42	2.02e-104
Guard cell	GH_D02G2166	RIBA1	Bifunctional riboflavin biosynthesis protein RIBA 1, chloroplastic	2.8e-109	1.15958	0.825	0.51	2.04e-104
Guard cell	GH_D11G2713	NAC079	NAC domain-containing protein 79	3.92e-109	0.982433	0.554	0.206	2.85e-104
Guard cell	GH_D08G2425	AKR1	Probable aldo-keto reductase 1	4.7e-109	1.08227	0.926	0.701	3.42e-104
Guard cell	GH_D07G2188	QOR	Quinone-oxidoreductase homolog, chloroplastic	6.98e-109	0.957232	0.957	0.716	5.08e-104
Guard cell	GH_D13G0457	Not available	Not available	1.1e-108	1.02943	0.921	0.671	7.98e-104
Guard cell	GH_D11G2633	Not available	Not available	2.1e-108	0.500025	0.223	0.036	1.53e-103
Guard cell	GH_D02G0556	Not available	Major allergen Pru ar 1	6.93e-108	1.27414	0.646	0.284	5.04e-103
Guard cell	GH_D02G1668	GAPC2	Glyceraldehyde-3-phosphate dehydrogenase 2, cytosolic	1.23e-107	0.942539	0.44	0.135	8.96e-103
Guard cell	GH_A06G1927	ZAT11	Zinc finger protein ZAT11	2.5e-107	1.09316	0.767	0.405	1.82e-102
Guard cell	GH_D12G1387	ABCB4	ABC transporter B family member 4	8.29e-107	0.775374	0.356	0.091	6.03e-102
Guard cell	GH_A05G3373	VQ8	VQ motif-containing protein 8, chloroplastic	1.63e-105	0.83969	0.304	0.07	1.19e-100
Guard cell	GH_D11G2121	GH3.1	Probable indole-3-acetic acid-amido synthetase GH3.1	4.77e-105	1.30415	0.527	0.201	3.47e-100
Guard cell	GH_A09G1773	GSTU8	Glutathione S-transferase U8	5.69e-105	1.27432	0.587	0.246	4.14e-100
Guard cell	GH_A02G0944	CML42	Calcium-binding protein CML42	2.28e-104	1.20369	0.565	0.234	1.66e-99
Guard cell	GH_D10G2575	WAKL20	Wall-associated receptor kinase-like 20	4.05e-104	0.967807	0.392	0.113	2.95e-99
Guard cell	GH_D09G1795	Not available	Macrophage migration inhibitory factor homolog	5.57e-104	1.07036	0.263	0.055	4.06e-99
Guard cell	GH_D05G2197	At5g64460	Phosphoglycerate mutase-like protein 1	5.63e-104	1.01419	0.7	0.327	4.1e-99
Guard cell	GH_D09G1354	SLC5A6	Sodium-dependent multivitamin transporter	6.38e-104	1.25556	0.449	0.149	4.64e-99
Guard cell	GH_D06G0633	ALDH2C4	Aldehyde dehydrogenase family 2 member C4	1.24e-103	0.602978	0.282	0.061	8.99e-99
Guard cell	GH_A10G0348	STY17	Serine/threonine-protein kinase STY17	1.35e-103	0.980928	0.596	0.252	9.8e-99
Guard cell	GH_D10G0513	At1g56130	Probable LRR receptor-like serine/threonine-protein kinase At1g56130	2e-103	1.04426	0.591	0.243	1.46e-98
Guard cell	GH_D08G2411	GSH3	Probable glutamate dehydrogenase 3	3.67e-103	1.06746	0.684	0.323	2.67e-98
Guard cell	GH_D04G0610	RGLG2	E3 ubiquitin-protein ligase RGLG2	3.58e-102	0.995719	0.604	0.26	2.61e-97
Guard cell	GH_A05G2167	At5g64460	Phosphoglycerate mutase-like protein 1	1.07e-101	0.933865	0.439	0.143	7.77e-97
Guard cell	GH_D07G0269	Not available	NADP-dependent malic enzyme	1.72e-101	0.85479	0.441	0.145	1.25e-96
Guard cell	GH_A09G0840	BZIP1	Basic leucine zipper 1	2.46e-101	1.03533	0.722	0.362	1.79e-96
Guard cell	GH_A08G2405	GSH3	Probable glutamate dehydrogenase 3	7.26e-100	1.00633	0.734	0.377	5.28e-95
Guard cell	GH_A04G1562	HB1	Non-symbiotic hemoglobin 1	9.43e-100	1.27878	0.882	0.629	6.86e-95
Guard cell	GH_D07G1375	Not available	Not available	1.03e-99	0.940636	0.291	0.068	7.49e-95
Guard cell	GH_A09G1250	tyrP	Tyrosine-specific transport protein	3.54e-99	1.22182	0.581	0.255	2.58e-94
Guard cell	GH_A03G1996	RIBA1	Bifunctional riboflavin biosynthesis protein RIBA 1, chloroplastic	2.64e-98	1.04888	0.787	0.47	1.92e-93
Guard cell	GH_D13G1426	mreC	Cell shape-determining protein MreC	3.84e-98	0.994416	0.251	0.052	2.79e-93
Guard cell	GH_D10G2774	Not available	Not available	4.57e-98	0.658552	0.379	0.109	3.32e-93
Guard cell	GH_D12G2815	At5g44360	Berberine bridge enzyme-like 23	1.68e-96	0.509835	0.194	0.031	1.22e-91
Guard cell	GH_D09G2350	ACA13	Putative calcium-transporting ATPase 13, plasma membrane-type	2.07e-96	0.887541	0.206	0.036	1.5e-91
Guard cell	GH_D12G0279	At3g01520	Universal stress protein A-like protein	2.53e-96	0.797948	0.514	0.194	1.84e-91
Guard cell	GH_A07G0132	DGAT1C	Diacylglycerol O-acyltransferase 1C	3.36e-96	0.979534	0.591	0.245	2.44e-91
Guard cell	GH_A11G0351	At1g74360	Probable LRR receptor-like serine/threonine-protein kinase At1g74360	7.25e-96	0.586103	0.292	0.069	5.28e-91
Guard cell	GH_A07G2486	FDH1	Formate dehydrogenase, mitochondrial	1.13e-95	0.899958	0.592	0.249	8.25e-91
Guard cell	GH_A09G1612	UGT73C2	UDP-glycosyltransferase 73C2	1.18e-95	0.604041	0.169	0.024	8.59e-91
Guard cell	GH_D09G1208	tyrP	Tyrosine-specific transport protein	1.54e-95	0.780215	0.336	0.093	1.12e-90
Guard cell	GH_D11G0540	VQ29	VQ motif-containing protein 29	3.22e-95	0.886038	0.542	0.207	2.34e-90
Guard cell	GH_A05G2255	UGT85A24	7-deoxyloganetin glucosyltransferase	4.96e-95	0.93596	0.573	0.235	3.61e-90
Guard cell	GH_D09G2478	POPTRDRAFT_820933	CASP-like protein 1D1	5.8e-95	0.954083	0.933	0.681	4.22e-90
Guard cell	GH_A07G0260	Not available	NADP-dependent malic enzyme	1.03e-94	0.885038	0.617	0.275	7.47e-90
Guard cell	GH_A11G2504	Not available	Glycine-rich protein A3	1.16e-94	1.17289	0.802	0.541	8.46e-90
Guard cell	GH_D06G1954	ZAT11	Zinc finger protein ZAT11	2.87e-94	0.869924	0.427	0.14	2.09e-89
Guard cell	GH_D05G3392	VQ8	VQ motif-containing protein 8, chloroplastic	3.38e-94	0.579054	0.235	0.047	2.46e-89
Guard cell	GH_A06G0006	AMY2	Probable alpha-amylase 2	3.45e-94	0.788645	0.442	0.152	2.51e-89
Guard cell	GH_A02G1541	At3g09070	UPF0503 protein At3g09070, chloroplastic	5.37e-94	0.845729	0.455	0.158	3.9e-89
Guard cell	GH_D10G2329	Not available	Not available	1.4e-93	0.612626	0.283	0.068	1.02e-88
Guard cell	GH_D09G1768	GT-3B	Trihelix transcription factor GT-3b	1.5e-93	0.882948	0.512	0.196	1.09e-88
Guard cell	GH_D06G0300	SPAC6C3.02c	Uncharacterized protein C6C3.02c	1.66e-93	0.930897	0.819	0.504	1.21e-88
Guard cell	GH_A08G2421	AKR1	Probable aldo-keto reductase 1	3.62e-93	0.968591	0.712	0.356	2.63e-88
Guard cell	GH_A10G0486	At1g56130	Probable LRR receptor-like serine/threonine-protein kinase At1g56130	4.03e-93	0.71261	0.34	0.095	2.93e-88
Guard cell	GH_scaffold311-objG0001			2.68e-92	0.506281	0.106	0.008	1.95e-87
Guard cell	GH_D08G0745	Not available	Basic 7S globulin 2	2.56e-91	1.31611	0.675	0.33	1.86e-86
Guard cell	GH_D06G1976	MLO6	MLO-like protein 6	2.88e-91	0.944427	0.529	0.212	2.1e-86
Guard cell	GH_A05G0582	CSLD3	Cellulose synthase-like protein D3	4.26e-91	0.788692	0.219	0.043	3.1e-86
Guard cell	GH_D05G1485	Not available	Not available	5.63e-91	1.24394	0.197	0.035	4.1e-86
Guard cell	GH_D01G2279	NHL10	NDR1/HIN1-like protein 10	9.71e-91	1.43698	0.587	0.265	7.06e-86
Guard cell	GH_D05G1003	MPK3	Mitogen-activated protein kinase 3	1.74e-90	0.508195	0.251	0.055	1.27e-85
Guard cell	GH_D05G1050	ACA7	Alpha carbonic anhydrase 7	1.86e-90	1.19402	0.737	0.408	1.35e-85
Guard cell	GH_D09G1791	DREB2A	Dehydration-responsive element-binding protein 2A	2.48e-90	0.896509	0.568	0.239	1.8e-85
Guard cell	GH_A12G2418	Not available	Not available	2.93e-90	0.886191	0.56	0.238	2.13e-85
Guard cell	GH_D05G2278	UGT85A24	7-deoxyloganetin glucosyltransferase	3.62e-90	0.453667	0.193	0.033	2.64e-85
Guard cell	GH_D10G0362	STY17	Serine/threonine-protein kinase STY17	2.04e-89	1.02208	0.717	0.399	1.48e-84
Guard cell	GH_A13G0458	Not available	Not available	5.35e-89	0.926935	0.904	0.634	3.9e-84
Guard cell	GH_D10G0819	Not available	Not available	1.86e-88	0.928855	0.931	0.729	1.35e-83
Guard cell	GH_A03G0742	GDH2	Glutamate dehydrogenase 2	1.88e-88	0.874399	0.746	0.397	1.37e-83
Guard cell	GH_A05G1422	GLIP1	GDSL esterase/lipase 1	3.08e-88	0.637726	0.195	0.035	2.24e-83
Guard cell	GH_A05G3741	RGLG2	E3 ubiquitin-protein ligase RGLG2	4.98e-88	0.902921	0.618	0.29	3.62e-83
Guard cell	GH_D09G0794	BZIP1	Basic leucine zipper 1	7.97e-88	0.962252	0.728	0.397	5.8e-83
Guard cell	GH_A10G1158	Not available	Not available	1.28e-87	1.23049	0.233	0.05	9.31e-83
Guard cell	GH_A12G0050	BG	Basic 7S globulin	1.34e-87	1.30574	0.754	0.432	9.78e-83
Guard cell	GH_A02G0291	GSTU7	Glutathione S-transferase U7	2.18e-87	0.951073	0.383	0.122	1.59e-82
Guard cell	GH_A11G0817	At1g63370	Flavin-containing monooxygenase FMO GS-OX-like 5	4.92e-87	0.735436	0.201	0.037	3.58e-82
Guard cell	GH_A06G0313	HVA22A	HVA22-like protein a	1.21e-86	0.592892	0.286	0.072	8.83e-82
Guard cell	GH_A02G0293	Not available	Glutathione transferase GST 23	1.88e-86	0.948653	0.58	0.257	1.37e-81
Guard cell	GH_D07G1411	SAMS1	S-adenosylmethionine synthase 1	1.26e-85	0.972093	0.818	0.564	9.13e-81
Guard cell	GH_A11G2992	RBOHB	Respiratory burst oxidase homolog protein B	2.29e-85	0.550382	0.211	0.041	1.67e-80
Guard cell	GH_A08G1455	ABCB11	ABC transporter B family member 11	3.36e-85	0.739077	0.525	0.212	2.44e-80
Guard cell	GH_A13G2577	Not available	Histone H4	7.59e-85	1.12064	0.713	0.412	5.53e-80
Guard cell	GH_A09G0501	SRC2	Protein SRC2 homolog	7.87e-85	0.749394	0.166	0.026	5.73e-80
Guard cell	GH_A01G0030	CSP3	Cold shock domain-containing protein 3	9.87e-85	0.705767	0.398	0.133	7.18e-80
Guard cell	GH_A01G0392	NTMC2T6.1	C2 domain-containing protein At1g53590	1.28e-84	0.612779	0.296	0.078	9.28e-80
Guard cell	GH_A11G1854	Not available	Histone H3.3	1.34e-84	0.697112	0.367	0.116	9.72e-80
Guard cell	GH_D10G2531	PBL9	Probable serine/threonine-protein kinase PBL9	2.64e-84	0.870199	0.777	0.458	1.92e-79
Guard cell	GH_A02G1830	HSF24	Heat shock factor protein HSF24	5.88e-84	0.774508	0.617	0.281	4.28e-79
Guard cell	GH_D11G2542	Not available	Not available	1.07e-83	0.682352	0.401	0.135	7.78e-79
Guard cell	GH_A11G1852	Not available	Histone H1	1.66e-83	1.20928	0.358	0.116	1.21e-78
Guard cell	GH_D12G0582	CYP81D1	Cytochrome P450 81D1	1.86e-83	1.0985	0.564	0.248	1.35e-78
Guard cell	GH_A05G1061	ACA7	Alpha carbonic anhydrase 7	2.25e-83	1.18	0.485	0.193	1.64e-78
Guard cell	GH_A06G0568	Not available	Pyrophosphate-energized vacuolar membrane proton pump	3.26e-83	0.800357	0.4	0.134	2.37e-78
Guard cell	GH_A02G0811	Not available	Nitrate reductase [NADH]	4.27e-83	0.778011	0.411	0.145	3.11e-78
Guard cell	GH_D02G2587	Not available	Cytochrome c	6.57e-83	0.943444	0.704	0.403	4.78e-78
Guard cell	GH_A12G1369	ABCB4	ABC transporter B family member 4	8.34e-83	0.6079	0.323	0.092	6.07e-78
Guard cell	GH_A07G0330	GG10411	Adenosine monophosphate-protein transferase FICD homolog	1.03e-82	0.281928	0.16	0.025	7.51e-78
Guard cell	GH_A07G0725	SPAC16E8.02	Uncharacterized endoplasmic reticulum membrane protein C16E8.02	2.64e-82	0.765197	0.501	0.199	1.92e-77
Guard cell	GH_D08G2515	CYP89A2	Cytochrome P450 89A2	5.14e-82	0.394978	0.15	0.022	3.74e-77
Guard cell	GH_D13G0989	Not available	Arginine decarboxylase	6.04e-82	0.982928	0.827	0.578	4.4e-77
Guard cell	GH_D08G1199	SAUR32	Auxin-responsive protein SAUR32	1.55e-81	0.991473	0.816	0.505	1.13e-76
Guard cell	GH_D04G2064	PXG4	Probable peroxygenase 4	1.62e-81	0.63232	0.224	0.048	1.18e-76
Guard cell	GH_A04G0231	At4g27270	Probable NAD(P)H dehydrogenase (quinone) FQR1-like 1	1.63e-81	0.353022	0.212	0.044	1.19e-76
Guard cell	GH_D04G0257	KTI2	Kunitz trypsin inhibitor 2	1.94e-81	0.618623	0.157	0.024	1.41e-76
Guard cell	GH_A05G0544	At4g30660	UPF0057 membrane protein At4g30660	3.72e-81	0.537486	0.307	0.087	2.7e-76
Guard cell	GH_D12G2938	PUB21	U-box domain-containing protein 21	3.81e-81	0.534112	0.248	0.058	2.77e-76
Guard cell	GH_D12G2276	CSLD3	Cellulose synthase-like protein D3	5.36e-81	0.603901	0.241	0.056	3.9e-76
Guard cell	GH_D01G1751	DPL1	Sphingosine-1-phosphate lyase	9.85e-81	0.643721	0.34	0.104	7.17e-76
Guard cell	GH_D03G1202	GDH2	Glutamate dehydrogenase 2	3.4e-80	0.788154	0.52	0.213	2.47e-75
Guard cell	GH_A09G1837	DREB2A	Dehydration-responsive element-binding protein 2A	3.96e-80	0.886714	0.646	0.329	2.88e-75
Guard cell	GH_D03G1503	Not available	Chitinase 2	4.69e-80	0.52655	0.181	0.033	3.41e-75
Guard cell	GH_D07G2432	FDH1	Formate dehydrogenase, mitochondrial	5.43e-80	0.828941	0.726	0.39	3.95e-75
Guard cell	GH_A08G0877	TMEM230	Transmembrane protein 230	9.15e-80	0.365136	0.169	0.029	6.66e-75
Guard cell	GH_D03G0318	HAT22	Homeobox-leucine zipper protein HAT22	1.3e-79	0.788621	0.595	0.268	9.45e-75
Guard cell	GH_A04G1706	Not available	Not available	5.86e-79	0.933236	0.614	0.309	4.26e-74
Guard cell	GH_A13G0271	At1g14780	MACPF domain-containing protein At1g14780	2.2e-78	0.417685	0.223	0.049	1.6e-73
Guard cell	GH_D06G1184	PMA4	Plasma membrane ATPase 4	2.22e-78	1.0792	0.638	0.335	1.62e-73
Guard cell	GH_A05G3401	2MMP	Metalloendoproteinase 2-MMP	4.29e-78	1.02884	0.836	0.538	3.12e-73
Guard cell	GH_A10G2370	ZAT11	Zinc finger protein ZAT11	5.52e-78	0.945703	0.501	0.21	4.01e-73
Guard cell	GH_A13G2332	AOP1	Probable 2-oxoglutarate-dependent dioxygenase AOP1	9.84e-78	1.04508	0.827	0.565	7.16e-73
Guard cell	GH_D07G2499	G6PDH	Glucose-6-phosphate 1-dehydrogenase, cytoplasmic isoform	1.18e-77	0.576383	0.314	0.094	8.6e-73
Guard cell	GH_D01G1415	Not available	Not available	2.28e-77	0.890227	0.759	0.462	1.66e-72
Guard cell	GH_D08G0162	Tmem45a	Transmembrane protein 45A	3.7e-77	0.637719	0.266	0.068	2.69e-72
Guard cell	GH_D08G0628	At1g28695	Uncharacterized protein At1g28695	6.38e-77	0.503024	0.252	0.063	4.64e-72
Guard cell	GH_A10G1883	EDR1	Serine/threonine-protein kinase EDR1	6.42e-77	0.34113	0.154	0.025	4.67e-72
Guard cell	GH_A04G1219	ERF113	Ethylene-responsive transcription factor ERF113	6.59e-77	0.322745	0.131	0.017	4.79e-72
Guard cell	GH_D09G1723	GSTU8	Glutathione S-transferase U8	8.17e-77	1.25961	0.792	0.536	5.94e-72
Guard cell	GH_A09G1816	GT-3A	Trihelix transcription factor GT-3a	1.95e-76	0.738593	0.521	0.221	1.42e-71
Guard cell	GH_A01G2417	At4g09647	Putative defensin-like protein 135	2.34e-76	1.02784	0.586	0.276	1.7e-71
Guard cell	GH_A05G0276	PFK3	ATP-dependent 6-phosphofructokinase 3	2.83e-76	0.535707	0.201	0.042	2.06e-71
Guard cell	GH_A01G2115	TGA10	bZIP transcription factor TGA10	4.5e-76	0.322178	0.194	0.039	3.28e-71
Guard cell	GH_D11G1123	Cht10	Chitinase 10	7.73e-76	0.972232	0.486	0.199	5.63e-71
Guard cell	GH_D07G2187	CEQORH	Chloroplast envelope quinone oxidoreductase homolog	7.81e-76	0.746102	0.969	0.794	5.69e-71
Guard cell	GH_A10G1530	3AT1	Coumaroyl-CoA:anthocyanidin 3-O-glucoside-6''-O-coumaroyltransferase 1	8.26e-76	0.520753	0.238	0.058	6.01e-71
Guard cell	GH_D12G0119	LECRKS5	Probable L-type lectin-domain containing receptor kinase S.5	1.92e-75	0.476362	0.169	0.03	1.4e-70
Guard cell	GH_D06G1867	At1g11330	G-type lectin S-receptor-like serine/threonine-protein kinase At1g11330	2.48e-75	0.503055	0.186	0.037	1.8e-70
Guard cell	GH_A11G0145	At4g27745	Protein yippee-like At4g27745	2.86e-75	0.563277	0.25	0.064	2.08e-70
Guard cell	GH_D01G1502	At2g36630	Sulfite exporter TauE/SafE family protein 4	7.66e-75	1.08657	0.648	0.35	5.57e-70
Guard cell	GH_D12G2136	ERF114	Ethylene-responsive transcription factor ERF114	9.71e-75	0.434917	0.168	0.03	7.07e-70
Guard cell	GH_D02G1669	DEHA2C16280g	UPF0495 protein DEHA2C16280g	1.15e-74	0.709573	0.472	0.186	8.39e-70
Guard cell	GH_A10G0819	ACOT13	Acyl-coenzyme A thioesterase 13	3.17e-74	0.742435	0.235	0.057	2.3e-69
Guard cell	GH_D01G1278	Not available	Not available	3.73e-74	0.706722	0.476	0.191	2.71e-69
Guard cell	GH_A05G4101	PP2B10	F-box protein PP2-B10	3.99e-74	0.599684	0.389	0.137	2.91e-69
Guard cell	GH_A03G1736	At2g33490	Uncharacterized protein At2g33490	4.62e-74	0.467729	0.247	0.063	3.36e-69
Guard cell	GH_A12G1353	GLP10	Germin-like protein subfamily 2 member 4	5.52e-74	0.844697	0.626	0.297	4.02e-69
Guard cell	GH_D02G1007	fusA	Elongation factor G	5.79e-74	0.330011	0.199	0.042	4.21e-69
Guard cell	GH_D12G2058	RFS2	Probable galactinol--sucrose galactosyltransferase 2	5.8e-74	0.981824	0.82	0.56	4.22e-69
Guard cell	GH_A03G0186	kdsA	2-dehydro-3-deoxyphosphooctonate aldolase	6.63e-74	0.579064	0.212	0.048	4.83e-69
Guard cell	GH_A05G2147	RCD1	Inactive poly [ADP-ribose] polymerase RCD1	7.27e-74	0.792335	0.662	0.348	5.29e-69
Guard cell	GH_D01G0030	CSP3	Cold shock domain-containing protein 3	9.03e-74	0.895374	0.533	0.244	6.57e-69
Guard cell	GH_D10G0070	FOX5	Berberine bridge enzyme-like 7	1.86e-73	0.614407	0.15	0.024	1.35e-68
Guard cell	GH_A05G0624	GSH2	Glutathione synthetase, chloroplastic	2.37e-73	0.777086	0.561	0.264	1.72e-68
Guard cell	GH_D03G0836	EOGT	EGF domain-specific O-linked N-acetylglucosamine transferase	3.92e-73	0.807033	0.405	0.148	2.85e-68
Guard cell	GH_D11G2687	ptsI	Phosphoenolpyruvate-protein phosphotransferase	4.23e-73	0.540554	0.216	0.049	3.08e-68
Guard cell	GH_D12G2755	CHIT3	Acidic endochitinase	5.55e-73	0.873089	0.201	0.043	4.04e-68
Guard cell	GH_A11G0098	CBDAS2	Cannabidiolic acid synthase-like 1	6.17e-73	1.23757	0.219	0.052	4.49e-68
Guard cell	GH_D06G0186	RAP2-1	Ethylene-responsive transcription factor RAP2-1	6.39e-73	1.10264	0.401	0.155	4.65e-68
Guard cell	GH_D01G0319	At1g11330	G-type lectin S-receptor-like serine/threonine-protein kinase At1g11330	6.59e-73	0.443782	0.204	0.045	4.79e-68
Guard cell	GH_A07G2558	G6PDH	Glucose-6-phosphate 1-dehydrogenase, cytoplasmic isoform	1.05e-72	0.555321	0.371	0.127	7.61e-68
Guard cell	GH_D05G2417	tom1l2	TOM1-like protein 2	1.27e-72	0.743595	0.62	0.305	9.26e-68
Guard cell	GH_D12G2690	SAUR32	Auxin-responsive protein SAUR32	1.82e-72	0.476811	0.234	0.058	1.33e-67
Guard cell	GH_A05G0841	CYP94C1	Cytochrome P450 94C1	1.88e-72	0.581462	0.185	0.038	1.37e-67
Guard cell	GH_A01G0835	WNK11	Probable serine/threonine-protein kinase WNK11	3.76e-72	0.548716	0.296	0.086	2.73e-67
Guard cell	GH_D10G1975	EDR1	Serine/threonine-protein kinase EDR1	4.97e-72	0.331605	0.137	0.021	3.62e-67
Guard cell	GH_A01G2475	AMT2	Ammonium transporter 2	6.39e-72	0.492857	0.22	0.052	4.65e-67
Guard cell	GH_A08G1624	SAUR36	Auxin-responsive protein SAUR36	7.12e-72	0.455259	0.182	0.037	5.18e-67
Guard cell	GH_D13G2464	ephA	Epoxide hydrolase A	4.54e-71	0.395269	0.164	0.03	3.3e-66
Guard cell	GH_A12G1948	ABCA7	ABC transporter A family member 7	5.75e-71	0.541093	0.232	0.058	4.18e-66
Guard cell	GH_A13G2184	SS	Sucrose synthase	7.47e-71	0.779944	0.44	0.173	5.43e-66
Guard cell	GH_D06G0299	HVA22A	HVA22-like protein a	7.97e-71	0.620194	0.379	0.135	5.8e-66
Guard cell	GH_D06G0196	At3g16150	Probable isoaspartyl peptidase/L-asparaginase 2	8.81e-71	0.985613	0.318	0.103	6.41e-66
Guard cell	GH_D11G0804	PIP5K8	Phosphatidylinositol 4-phosphate 5-kinase 8	9.71e-71	0.284102	0.131	0.019	7.07e-66
Guard cell	GH_D11G1367	Not available	Not available	2.36e-70	0.499682	0.135	0.021	1.72e-65
Guard cell	GH_A13G2358	PECT1	Ethanolamine-phosphate cytidylyltransferase	4.27e-70	0.865219	0.58	0.287	3.11e-65
Guard cell	GH_D01G0530	At1g78860	EP1-like glycoprotein 4	5.18e-70	1.34915	0.633	0.341	3.77e-65
Guard cell	GH_D11G3021	RBOHB	Respiratory burst oxidase homolog protein B	5.88e-70	0.735026	0.175	0.035	4.28e-65
Guard cell	GH_A04G0210	UBQ10	Polyubiquitin 10	1.25e-69	0.926234	0.6	0.307	9.12e-65
Guard cell	GH_D04G1589	RMA1H1	E3 ubiquitin-protein ligase RMA1H1	1.49e-69	0.620464	0.415	0.159	1.08e-64
Guard cell	GH_A13G0995	Not available	Arginine decarboxylase	1.52e-69	1.02787	0.634	0.356	1.11e-64
Guard cell	GH_A05G3532	lvr	Levodione reductase	2.03e-69	0.344606	0.228	0.056	1.48e-64
Guard cell	GH_D05G1355	Not available	Not available	2.28e-69	0.610746	0.313	0.1	1.66e-64
Guard cell	GH_A01G1341	AGP15	Arabinogalactan peptide 15	2.41e-69	0.900343	0.824	0.579	1.75e-64
Guard cell	GH_D08G2477	Not available	Caffeic acid 3-O-methyltransferase	4.31e-69	1.1081	0.212	0.051	3.13e-64
Guard cell	GH_A01G0533	XBP1	X-box-binding protein 1	4.79e-69	0.366095	0.169	0.033	3.49e-64
Guard cell	GH_A05G3765	Not available	Not available	4.85e-69	0.640988	0.357	0.121	3.53e-64
Guard cell	GH_A05G3999	WRKY28	Probable WRKY transcription factor 28	5.61e-69	0.360455	0.21	0.049	4.08e-64
Guard cell	GH_D02G1453	SAMDC	S-adenosylmethionine decarboxylase proenzyme	1.8e-68	0.831669	0.828	0.604	1.31e-63
Guard cell	GH_A13G0595	ENT3	Equilibrative nucleotide transporter 3	2.81e-68	0.438139	0.175	0.036	2.05e-63
Guard cell	GH_D02G1161	CML42	Calcium-binding protein CML42	4.3e-68	0.663769	0.413	0.164	3.13e-63
Guard cell	GH_D08G0580	At3g02360	6-phosphogluconate dehydrogenase, decarboxylating 3	5.03e-68	0.541191	0.323	0.104	3.66e-63
Guard cell	GH_A01G1337	AGP15	Arabinogalactan peptide 15	7.45e-68	0.715804	0.904	0.687	5.42e-63
Guard cell	GH_A05G0342	RIPK	Serine/threonine-protein kinase RIPK	8.35e-68	0.372871	0.158	0.029	6.07e-63
Guard cell	GH_A09G1948	ERF025	Ethylene-responsive transcription factor ERF025	9.09e-68	0.411006	0.129	0.02	6.61e-63
Guard cell	GH_D03G0732	naa50	N-alpha-acetyltransferase 50	1.03e-67	0.552205	0.343	0.118	7.52e-63
Guard cell	GH_A03G2434	PID	Protein kinase PINOID	1.53e-67	0.441893	0.212	0.052	1.11e-62
Guard cell	GH_A10G0627	CHMP1A	ESCRT-related protein CHMP1A	1.82e-67	0.800861	0.499	0.222	1.32e-62
Guard cell	GH_A13G2311	Not available	Not available	2.16e-67	1.00596	0.325	0.112	1.57e-62
Guard cell	GH_A13G0231	sll0103	Uncharacterized protein sll0103	2.59e-67	0.347288	0.166	0.033	1.88e-62
Guard cell	GH_A05G4197	SIB1	Sigma factor binding protein 1, chloroplastic	3.27e-67	0.822799	0.89	0.686	2.38e-62
Guard cell	GH_A03G0693	NBR1	Protein NBR1 homolog	3.31e-67	0.63544	0.41	0.161	2.41e-62
Guard cell	GH_D01G0690	At4g27270	Probable NAD(P)H dehydrogenase (quinone) FQR1-like 1	3.87e-67	0.743737	0.279	0.085	2.81e-62
Guard cell	GH_A09G0427	G6PDH	Glucose-6-phosphate 1-dehydrogenase, cytoplasmic isoform	5.17e-67	0.517859	0.229	0.059	3.76e-62
Guard cell	GH_A08G2081	CSA	Probable phospholipid hydroperoxide glutathione peroxidase	6.2e-67	0.628953	0.977	0.864	4.51e-62
Guard cell	GH_A02G1327	CML50	Probable calcium-binding protein CML50	7.73e-67	0.801541	0.652	0.359	5.62e-62
Guard cell	GH_A05G2300	Not available	Not available	9.46e-67	0.821529	0.304	0.099	6.89e-62
Guard cell	GH_D02G1789	ALDH2B4	Aldehyde dehydrogenase family 2 member B4, mitochondrial	1.28e-66	0.277917	0.102	0.012	9.29e-62
Guard cell	GH_D09G0357	RGLG2	E3 ubiquitin-protein ligase RGLG2	1.86e-66	0.519084	0.29	0.09	1.36e-61
Guard cell	GH_A12G0537	ntpR	Protein NtpR	2.05e-66	0.612348	0.149	0.027	1.49e-61
Guard cell	GH_D09G1583	HIPP06	Heavy metal-associated isoprenylated plant protein 6	2.36e-66	0.865831	0.757	0.494	1.72e-61
Guard cell	GH_A05G1800	Not available	Not available	2.57e-66	0.378427	0.247	0.068	1.87e-61
Guard cell	GH_D11G3371	At1g56220	Dormancy-associated protein homolog 3	4.1e-66	0.684888	0.398	0.154	2.99e-61
Guard cell	GH_A07G0107	ATP5L	ATP synthase subunit g, mitochondrial	4.29e-66	0.412262	0.301	0.095	3.12e-61
Guard cell	GH_A12G0273	At3g01520	Universal stress protein A-like protein	6.32e-66	0.559775	0.215	0.054	4.6e-61
Guard cell	GH_A05G0538	CIPK6	CBL-interacting serine/threonine-protein kinase 6	6.53e-66	0.739048	0.481	0.215	4.75e-61
Guard cell	GH_A11G3769	Not available	Not available	6.73e-66	0.913164	0.386	0.149	4.9e-61
Guard cell	GH_D12G1944	WRKY61	Probable WRKY transcription factor 61	8.58e-66	0.376099	0.12	0.018	6.25e-61
Guard cell	GH_D05G0986	Not available	Histone H4	2.02e-65	0.816472	0.413	0.169	1.47e-60
Guard cell	GH_A07G2483	ALDH2B7	Aldehyde dehydrogenase family 2 member B7, mitochondrial	2.15e-65	0.513414	0.317	0.103	1.57e-60
Guard cell	GH_A12G2085	At1g67340	F-box protein At1g67340	2.61e-65	0.614516	0.413	0.161	1.9e-60
Guard cell	GH_D06G0536	Not available	Pyrophosphate-energized vacuolar membrane proton pump	2.63e-65	0.952163	0.563	0.279	1.91e-60
Guard cell	GH_D09G2035	CYP76B6	Geraniol 8-hydroxylase	4.25e-65	0.41825	0.169	0.034	3.09e-60
Guard cell	GH_A12G1885	HHO3	Transcription factor HHO3	4.32e-65	0.864043	0.712	0.432	3.14e-60
Guard cell	GH_D06G1413	BHLH112	Transcription factor bHLH112	5.02e-65	0.362252	0.118	0.017	3.65e-60
Guard cell	GH_D05G0823	FD3	Ferredoxin-3, chloroplastic	8.14e-65	1.06281	0.529	0.262	5.92e-60
Guard cell	GH_D13G2307	Not available	Not available	1.32e-64	0.487016	0.343	0.12	9.58e-60
Guard cell	GH_D01G1416	Not available	Not available	1.51e-64	0.910704	0.473	0.208	1.1e-59
Guard cell	GH_A13G0027	SDP1	Triacylglycerol lipase SDP1	1.53e-64	0.633506	0.446	0.186	1.11e-59
Guard cell	GH_D04G1904	HB1	Non-symbiotic hemoglobin 1	1.7e-64	1.21842	0.67	0.405	1.24e-59
Guard cell	GH_A13G1979	Not available	Pathogenesis-related protein P2	1.92e-64	0.503805	0.18	0.039	1.4e-59
Guard cell	GH_A05G1846	Not available	Not available	2.55e-64	0.609385	0.369	0.14	1.86e-59
Guard cell	GH_D09G0401	LHT1	Lysine histidine transporter 1	3.14e-64	0.547275	0.194	0.045	2.29e-59
Guard cell	GH_D05G1248	PDR1	Pleiotropic drug resistance protein 1	3.88e-64	0.43667	0.146	0.027	2.82e-59
Guard cell	GH_A06G0587	Tbc1d15	TBC1 domain family member 15	4.01e-64	0.541983	0.41	0.162	2.92e-59
Guard cell	GH_D10G2330	Not available	Not available	4.62e-64	0.785668	0.624	0.327	3.36e-59
Guard cell	GH_D05G1532	Not available	Not available	5.52e-64	0.903599	0.545	0.277	4.02e-59
Guard cell	GH_A05G0174	At1g15400	Uncharacterized protein At1g15400	5.56e-64	0.336289	0.199	0.047	4.04e-59
Guard cell	GH_A09G0432	LHT1	Lysine histidine transporter 1	5.89e-64	0.773148	0.316	0.106	4.29e-59
Guard cell	GH_A03G1347	WRKY75	Probable WRKY transcription factor 75	6.53e-64	0.470787	0.176	0.038	4.75e-59
Guard cell	GH_A01G1657	DPL1	Sphingosine-1-phosphate lyase	1.33e-63	0.510975	0.287	0.091	9.71e-59
Guard cell	GH_D13G0230	sll0103	Uncharacterized protein sll0103	1.84e-63	0.288052	0.146	0.027	1.34e-58
Guard cell	GH_A05G2504	MYB330	Myb-related protein 330	2.07e-63	0.551897	0.338	0.116	1.5e-58
Guard cell	GH_A12G2520	RTNLB3	Reticulon-like protein B3	2.42e-63	0.584874	0.42	0.171	1.76e-58
Guard cell	GH_D13G1275	At5g01610	Uncharacterized protein At5g01610	2.76e-63	0.640508	0.268	0.081	2.01e-58
Guard cell	GH_D13G0378	RBP47B	Polyadenylate-binding protein RBP47B	3.04e-63	0.465056	0.352	0.127	2.21e-58
Guard cell	GH_A12G0214	CCOAOMT1	Caffeoyl-CoA O-methyltransferase 1	3.46e-63	0.598181	0.255	0.074	2.52e-58
Guard cell	GH_D03G1589	MAPKKK18	Mitogen-activated protein kinase kinase kinase 18	3.86e-63	0.82929	0.595	0.304	2.81e-58
Guard cell	GH_D11G1774	Not available	Not available	4.37e-63	0.447949	0.172	0.037	3.18e-58
Guard cell	GH_D10G0943	CRK42	Cysteine-rich receptor-like protein kinase 42	5.81e-63	0.571741	0.338	0.118	4.23e-58
Guard cell	GH_D09G2064	ERF1A	Ethylene-responsive transcription factor 1A	6.42e-63	0.909773	0.404	0.17	4.67e-58
Guard cell	GH_D08G1337	Not available	Not available	6.57e-63	0.64048	0.354	0.131	4.78e-58
Guard cell	GH_D01G1899	NFD4	Protein NUCLEAR FUSION DEFECTIVE 4	6.59e-63	0.570944	0.251	0.073	4.8e-58
Guard cell	GH_A07G0096	Not available	Not available	7.82e-63	0.794311	0.594	0.324	5.69e-58
Guard cell	GH_D04G2037	LTPG1	Non-specific lipid transfer protein GPI-anchored 1	8.37e-63	0.378987	0.173	0.038	6.09e-58
Guard cell	GH_D12G1868	Not available	Not available	9.92e-63	0.795808	0.911	0.702	7.22e-58
Guard cell	GH_D12G1341	KCS1	3-ketoacyl-CoA synthase 1	1.08e-62	0.325173	0.154	0.03	7.85e-58
Guard cell	GH_D02G1383	NAC029	NAC transcription factor 29	1.37e-62	0.868092	0.635	0.35	9.94e-58
Guard cell	GH_A03G1943	AVT3C	Amino acid transporter AVT3C	1.71e-62	0.867672	0.762	0.474	1.24e-57
Guard cell	GH_A11G1899	SFH12	Phosphatidylinositol/phosphatidylcholine transfer protein SFH12	1.83e-62	0.693396	0.515	0.243	1.33e-57
Guard cell	GH_A01G2410	vlmS	Nonribosomal peptide synthetase vlms	2.78e-62	0.56306	0.449	0.195	2.03e-57
Guard cell	GH_A05G2087	VEP1	3-oxo-Delta(4,5)-steroid 5-beta-reductase	5.56e-62	0.83402	0.789	0.543	4.05e-57
Guard cell	GH_A10G0606	CRRSP38	Cysteine-rich repeat secretory protein 38	5.58e-62	0.548476	0.109	0.015	4.06e-57
Guard cell	GH_A02G0993	PIX13	Probable serine/threonine-protein kinase PIX13	7.25e-62	0.370982	0.268	0.081	5.28e-57
Guard cell	GH_D08G1813	XTH30	Probable xyloglucan endotransglucosylase/hydrolase protein 30	8.85e-62	0.339761	0.137	0.024	6.44e-57
Guard cell	GH_D10G0854	MED15A	Mediator of RNA polymerase II transcription subunit 15a	1.03e-61	0.414785	0.263	0.079	7.46e-57
Guard cell	GH_A03G2083	Not available	3-oxo-Delta(4,5)-steroid 5-beta-reductase	1.75e-61	0.789896	0.783	0.521	1.28e-56
Guard cell	GH_D02G0826	Not available	Nitrate reductase [NADH]	2.17e-61	0.70965	0.376	0.146	1.58e-56
Guard cell	GH_D09G1142	DNAJ1	DnaJ protein homolog	2.28e-61	0.698987	0.853	0.635	1.66e-56
Guard cell	GH_A11G1609	CLE19	CLAVATA3/ESR (CLE)-related protein 19	3.18e-61	0.522484	0.169	0.037	2.32e-56
Guard cell	GH_A08G0581	At3g02360	6-phosphogluconate dehydrogenase, decarboxylating 3	6.75e-61	0.453753	0.3	0.099	4.91e-56
Guard cell	GH_D12G0554	Not available	Not available	7.47e-61	0.662648	0.952	0.821	5.43e-56
Guard cell	GH_A06G0797	Not available	Not available	7.64e-61	0.294134	0.149	0.029	5.56e-56
Guard cell	GH_D08G1458	GPAT3	Probable glycerol-3-phosphate acyltransferase 3	1.08e-60	0.744345	0.232	0.065	7.84e-56
Guard cell	GH_A08G1136	Not available	Not available	1.19e-60	0.740899	0.717	0.417	8.65e-56
Guard cell	GH_A10G2318	CSE	Caffeoylshikimate esterase	1.4e-60	0.53567	0.295	0.097	1.02e-55
Guard cell	GH_D06G1432	ENT3	Equilibrative nucleotide transporter 3	1.47e-60	0.729843	0.514	0.231	1.07e-55
Guard cell	GH_scaffold31414-objG0001			1.54e-60	0.445919	0.254	0.075	1.12e-55
Guard cell	GH_A03G1386	NUDT18	Nudix hydrolase 18, mitochondrial	1.96e-60	0.987704	0.492	0.239	1.42e-55
Guard cell	GH_D06G0557	Tbc1d15	TBC1 domain family member 15	2.36e-60	0.492101	0.4	0.159	1.72e-55
Guard cell	GH_A06G2090	At1g30700	Berberine bridge enzyme-like 8	3.08e-60	0.527796	0.1	0.013	2.24e-55
Guard cell	GH_A05G0508	prp12	Pre-mRNA-splicing factor prp12	3.28e-60	0.757501	0.354	0.134	2.39e-55
Guard cell	GH_D04G0759	SSR2	Translocon-associated protein subunit beta	5.35e-60	0.370647	0.322	0.111	3.89e-55
Guard cell	GH_A03G1495	GAPC2	Glyceraldehyde-3-phosphate dehydrogenase 2, cytosolic	6.28e-60	0.588663	0.206	0.053	4.57e-55
Guard cell	GH_D05G3270	CRK2	Cysteine-rich receptor-like protein kinase 2	9.76e-60	0.40879	0.175	0.04	7.1e-55
Guard cell	GH_A10G2177	ATX1	Copper transport protein ATX1	1.85e-59	0.730384	0.714	0.448	1.35e-54
Guard cell	GH_A10G1020	RPS17D	40S ribosomal protein S17-4	2.63e-59	0.554848	0.413	0.174	1.92e-54
Guard cell	GH_A03G0349	FBL3	F-box/LRR-repeat protein 3	2.67e-59	0.41232	0.207	0.054	1.95e-54
Guard cell	GH_A01G0768	yod1	Ubiquitin thioesterase OTU1	3.2e-59	0.477897	0.204	0.054	2.33e-54
Guard cell	GH_A09G1986	UBC10	Ubiquitin-conjugating enzyme E2 10	5.8e-59	0.748545	0.77	0.505	4.22e-54
Guard cell	GH_A11G3023	PP2B15	F-box protein PP2-B15	9.19e-59	0.448958	0.155	0.032	6.69e-54
Guard cell	GH_A06G0211	At3g16150	Probable isoaspartyl peptidase/L-asparaginase 2	1.02e-58	0.67682	0.295	0.099	7.43e-54
Guard cell	GH_D03G0234	Not available	Not available	1.05e-58	0.5514	0.392	0.159	7.68e-54
Guard cell	GH_D12G2610	At1g01500	Uncharacterized protein At1g01500	1.93e-58	0.758977	0.42	0.18	1.41e-53
Guard cell	GH_A07G0561	PDR1	Pleiotropic drug resistance protein 1	2.98e-58	0.539929	0.106	0.015	2.17e-53
Guard cell	GH_D08G1617	LBD18	LOB domain-containing protein 18	4.24e-58	0.375518	0.141	0.027	3.09e-53
Guard cell	GH_D07G1989	ywbO	Uncharacterized protein YwbO	5.31e-58	0.545729	0.436	0.182	3.86e-53
Guard cell	GH_D04G2056	Not available	Not available	7.67e-58	0.880052	0.627	0.371	5.58e-53
Guard cell	GH_A01G1278	At1g78280	F-box protein At1g78280	7.78e-58	0.746692	0.551	0.286	5.66e-53
Guard cell	GH_D03G1624	FBL3	F-box/LRR-repeat protein 3	1.29e-57	0.508457	0.254	0.078	9.35e-53
Guard cell	GH_A10G1543	EP3	Endochitinase EP3	1.56e-57	1.02681	0.494	0.232	1.14e-52
Guard cell	GH_D05G1365	At1g17710	Inorganic pyrophosphatase 2	1.77e-57	1.51609	0.551	0.293	1.29e-52
Guard cell	GH_A08G0278	ATR2	NADPH--cytochrome P450 reductase 2	2.03e-57	0.559421	0.44	0.193	1.48e-52
Guard cell	GH_A05G4127	KTI2	Kunitz trypsin inhibitor 2	3.81e-57	0.470206	0.224	0.064	2.77e-52
Guard cell	GH_A07G2604	WRKY75	Probable WRKY transcription factor 75	3.88e-57	0.490038	0.354	0.134	2.83e-52
Guard cell	GH_D04G0182	SIB1	Sigma factor binding protein 1, chloroplastic	4.45e-57	0.82907	0.748	0.486	3.24e-52
Guard cell	GH_A07G0843	At1g66480	Uncharacterized protein At1g66480	4.97e-57	0.478422	0.325	0.117	3.62e-52
Guard cell	GH_A12G2909	tmem2	Cell surface hyaluronidase	5.68e-57	0.772139	0.736	0.473	4.13e-52
Guard cell	GH_D03G0613	NADP-ME4	NADP-dependent malic enzyme 4, chloroplastic	5.89e-57	0.464199	0.278	0.091	4.29e-52
Guard cell	GH_D03G1255	NBR1	Protein NBR1 homolog	1.09e-56	0.566829	0.392	0.162	7.93e-52
Guard cell	GH_D09G2623	TMEM135	Transmembrane protein 135	1.16e-56	0.357701	0.242	0.072	8.44e-52
Guard cell	GH_D01G2290	Not available	Secoisolariciresinol dehydrogenase (Fragment)	1.17e-56	0.48338	0.137	0.027	8.53e-52
Guard cell	GH_D09G1731	IPCS1	Phosphatidylinositol:ceramide inositolphosphotransferase 1	1.34e-56	0.85646	0.441	0.208	9.78e-52
Guard cell	GH_A05G1016	MPK3	Mitogen-activated protein kinase 3	1.58e-56	0.571521	0.404	0.172	1.15e-51
Guard cell	GH_A06G0332	UBP16	Ubiquitin carboxyl-terminal hydrolase 16	1.75e-56	0.312908	0.189	0.047	1.27e-51
Guard cell	GH_A05G0273	DSP8	Putative dual specificity protein phosphatase DSP8	1.76e-56	0.600027	0.277	0.093	1.28e-51
Guard cell	GH_A08G2522	At1g11330	G-type lectin S-receptor-like serine/threonine-protein kinase At1g11330	2.01e-56	0.390464	0.194	0.05	1.46e-51
Guard cell	GH_D10G2276	ATX1	Copper transport protein ATX1	2.28e-56	0.812727	0.636	0.377	1.66e-51
Guard cell	GH_A13G2341	AOP1	Probable 2-oxoglutarate-dependent dioxygenase AOP1	2.99e-56	0.516066	0.103	0.015	2.18e-51
Guard cell	GH_D05G2526	MYB330	Myb-related protein 330	3.31e-56	0.42704	0.216	0.06	2.41e-51
Guard cell	GH_A06G0314	SPAC6C3.02c	Uncharacterized protein C6C3.02c	5.85e-56	0.667229	0.395	0.162	4.25e-51
Guard cell	GH_D08G2426	AKR1	Probable aldo-keto reductase 1	7.23e-56	0.949321	0.627	0.364	5.26e-51
Guard cell	GH_A04G1199	npas4a	Neuronal PAS domain-containing protein 4A	8.97e-56	1.62305	0.422	0.201	6.52e-51
Guard cell	GH_A05G2739	LAC14	Laccase-14	1.1e-55	0.827814	0.179	0.044	8e-51
Guard cell	GH_A11G2985	SRC2	Protein SRC2	1.31e-55	0.304677	0.185	0.046	9.51e-51
Guard cell	GH_D13G1939	Not available	Pathogenesis-related protein P2	1.35e-55	0.51018	0.219	0.062	9.83e-51
Guard cell	GH_D01G0846	WNK11	Probable serine/threonine-protein kinase WNK11	1.73e-55	0.446731	0.344	0.129	1.26e-50
Guard cell	GH_D09G2229	EP3	Endochitinase EP3	2.26e-55	0.635961	0.173	0.042	1.64e-50
Guard cell	GH_A12G0177	WIH2	Cysteine-rich and transmembrane domain-containing protein WIH2	4.64e-55	0.712503	0.573	0.306	3.38e-50
Guard cell	GH_D01G0211	TIFY9	Protein TIFY 9	4.81e-55	0.393657	0.268	0.088	3.5e-50
Guard cell	GH_A02G1884	At2g23790	Calcium uniporter protein 2, mitochondrial	5.36e-55	0.852759	0.441	0.201	3.9e-50
Guard cell	GH_A03G2425	Not available	Cytochrome c	5.57e-55	0.663803	0.767	0.527	4.06e-50
Guard cell	GH_D05G0459	Not available	Not available	5.74e-55	0.298964	0.142	0.029	4.18e-50
Guard cell	GH_D12G2006	UGT83A1	UDP-glycosyltransferase 83A1	6.58e-55	0.281917	0.101	0.015	4.79e-50
Guard cell	GH_A04G1330	URGT1	UDP-rhamnose/UDP-galactose transporter 1	7.73e-55	0.445634	0.221	0.064	5.62e-50
Guard cell	GH_D05G2093	At1g63220	C2 domain-containing protein At1g63220	8.82e-55	0.623742	0.105	0.016	6.42e-50
Guard cell	GH_A13G1482	csbC	Contact site B protein C	9.06e-55	0.946758	0.173	0.043	6.59e-50
Guard cell	GH_D09G2290	STP13	Sugar transport protein 13	1.38e-54	0.897897	0.832	0.543	1e-49
Guard cell	GH_D10G0940	RPS17D	40S ribosomal protein S17-4	1.51e-54	0.427437	0.373	0.151	1.1e-49
Guard cell	GH_D08G0051	Not available	Histone H4	1.54e-54	0.277364	0.141	0.029	1.12e-49
Guard cell	GH_A11G2331	GH3.1	Probable indole-3-acetic acid-amido synthetase GH3.1	1.78e-54	0.969398	0.4	0.176	1.29e-49
Guard cell	GH_A04G0483	At1g53440	Probable LRR receptor-like serine/threonine-protein kinase At1g53440	2.15e-54	0.588926	0.256	0.083	1.56e-49
Guard cell	GH_D08G1481	ABCB11	ABC transporter B family member 11	2.44e-54	0.486699	0.322	0.118	1.78e-49
Guard cell	GH_A04G1108	GT-3B	Trihelix transcription factor GT-3b	2.63e-54	0.348179	0.288	0.099	1.92e-49
Guard cell	GH_A05G1940	RBOHD	Respiratory burst oxidase homolog protein D	2.68e-54	0.737146	0.37	0.147	1.95e-49
Guard cell	GH_D07G0102	Not available	Not available	3.04e-54	0.593202	0.408	0.178	2.21e-49
Guard cell	GH_A06G1849	WUN1	Wound-induced protein 1	3.55e-54	0.766454	0.373	0.153	2.59e-49
Guard cell	GH_D09G2130	VAMP726	Putative vesicle-associated membrane protein 726	3.62e-54	0.522913	0.505	0.242	2.64e-49
Guard cell	GH_A05G2985	DDB_G0284757	OTU domain-containing protein DDB_G0284757	3.64e-54	0.30351	0.208	0.058	2.65e-49
Guard cell	GH_A03G1266	SAMDC	S-adenosylmethionine decarboxylase proenzyme	5.53e-54	0.770592	0.704	0.451	4.03e-49
Guard cell	GH_D12G1959	SUD1	Probable E3 ubiquitin ligase SUD1	6.66e-54	0.558969	0.369	0.152	4.85e-49
Guard cell	GH_A07G1977	pgdC	6-phosphogluconate dehydrogenase, decarboxylating 1	7.06e-54	0.282673	0.129	0.025	5.14e-49
Guard cell	GH_D01G1628	NPF8.3	Protein NRT1/ PTR FAMILY 8.3	8.51e-54	0.389451	0.201	0.055	6.19e-49
Guard cell	GH_A03G2029	zntB	Zinc transport protein ZntB	9.3e-54	0.262943	0.103	0.016	6.76e-49
Guard cell	GH_D12G1886	HHO2	Transcription factor HHO2	1.12e-53	0.627831	0.542	0.278	8.16e-49
Guard cell	GH_A01G0087	Not available	Basic secretory protease (Fragments)	1.62e-53	0.30679	0.106	0.017	1.18e-48
Guard cell	GH_D02G2196	zntB	Zinc transport protein ZntB	1.67e-53	0.310669	0.185	0.048	1.21e-48
Guard cell	GH_D09G1702	ZAT11	Zinc finger protein ZAT11	2.51e-53	0.475898	0.312	0.112	1.82e-48
Guard cell	GH_A02G1827	MOAP1	Modulator of apoptosis 1	2.58e-53	0.609668	0.404	0.177	1.88e-48
Guard cell	GH_A03G0990	At5g01750	Protein LURP-one-related 15	3e-53	0.617641	0.158	0.036	2.18e-48
Guard cell	GH_D03G1239	Not available	21 kDa protein	3.1e-53	0.645584	0.911	0.691	2.26e-48
Guard cell	GH_A13G1104	binB	Larvicidal toxin 51 kDa protein	4.41e-53	0.503941	0.185	0.048	3.21e-48
Guard cell	GH_D13G0668	ENT3	Equilibrative nucleotide transporter 3	5.15e-53	0.258575	0.123	0.023	3.75e-48
Guard cell	GH_A03G0063	AHL23	AT-hook motif nuclear-localized protein 23	6.04e-53	0.444669	0.298	0.105	4.39e-48
Guard cell	GH_A11G0388	CML19	Putative calcium-binding protein CML19	7.83e-53	0.918464	0.741	0.473	5.7e-48
Guard cell	GH_D10G2414	CSE	Caffeoylshikimate esterase	9.01e-53	0.46619	0.364	0.146	6.55e-48
Guard cell	GH_A08G0954	TPS11	Probable alpha,alpha-trehalose-phosphate synthase [UDP-forming] 11	9.46e-53	0.547287	0.598	0.317	6.89e-48
Guard cell	GH_A09G1540	Not available	Not available	1.08e-52	0.894882	0.48	0.24	7.82e-48
Guard cell	GH_A11G2259	VQ29	VQ motif-containing protein 29	1.12e-52	0.53333	0.131	0.026	8.11e-48
Guard cell	GH_D01G0333	JUB1	Transcription factor JUNGBRUNNEN 1	1.23e-52	0.346553	0.147	0.032	8.96e-48
Guard cell	GH_A13G0215	ZAT11	Zinc finger protein ZAT11	1.31e-52	0.440287	0.238	0.074	9.55e-48
Guard cell	GH_D05G3363	2MMP	Metalloendoproteinase 2-MMP	1.47e-52	0.813004	0.64	0.368	1.07e-47
Guard cell	GH_A12G0552	Not available	Not available	2.7e-52	0.520493	0.404	0.172	1.97e-47
Guard cell	GH_D02G0844	ECHIA	Probable enoyl-CoA hydratase 1, peroxisomal	3.28e-52	0.607712	0.427	0.192	2.39e-47
Guard cell	GH_A06G1791	TDT	Tonoplast dicarboxylate transporter	4.11e-52	0.605258	0.558	0.284	2.99e-47
Guard cell	GH_A05G2400	tom1l2	TOM1-like protein 2	4.32e-52	0.492579	0.501	0.245	3.15e-47
Guard cell	GH_A09G1919	CRK10	Cysteine-rich receptor-like protein kinase 10	5.61e-52	0.309831	0.224	0.067	4.08e-47
Guard cell	GH_D05G1437	GLIP1	GDSL esterase/lipase 1	6.09e-52	0.625449	0.153	0.034	4.43e-47
Guard cell	GH_D11G1662	VQ22	VQ motif-containing protein 22	6.62e-52	0.710636	0.743	0.494	4.82e-47
Guard cell	GH_D12G2915	CML27	Probable calcium-binding protein CML27	7.92e-52	0.690457	0.929	0.808	5.76e-47
Guard cell	GH_D07G2555	At5g13200	GEM-like protein 5	1.13e-51	0.820843	0.697	0.444	8.19e-47
Guard cell	GH_D06G0097	NAC053	NAC domain-containing protein 53	1.55e-51	0.667861	0.569	0.306	1.13e-46
Guard cell	GH_A13G1438	SBT3.17	Subtilisin-like protease SBT3.17	1.59e-51	0.353221	0.229	0.07	1.16e-46
Guard cell	GH_A01G0771	Not available	Protein translation factor SUI1 homolog	1.62e-51	0.785952	0.732	0.49	1.18e-46
Guard cell	GH_A13G0334	Not available	Glycine-rich RNA-binding protein GRP1A	2.46e-51	0.691234	0.454	0.218	1.79e-46
Guard cell	GH_A01G1607	NUDT18	Nudix hydrolase 18, mitochondrial	3.78e-51	0.833257	0.316	0.118	2.75e-46
Guard cell	GH_A06G2088	MUR4	UDP-arabinose 4-epimerase 1	5.4e-51	0.47027	0.351	0.143	3.93e-46
Guard cell	GH_D08G0819	UXS2	UDP-glucuronic acid decarboxylase 2	7.04e-51	0.405267	0.211	0.062	5.12e-46
Guard cell	GH_D01G1671	Not available	Not available	7.37e-51	0.350709	0.237	0.074	5.36e-46
Guard cell	GH_D13G2239	FATB1	Palmitoyl-acyl carrier protein thioesterase, chloroplastic	7.74e-51	0.677318	0.715	0.445	5.63e-46
Guard cell	GH_D05G3256	SUFE2	SufE-like protein 2, chloroplastic	9.39e-51	0.412967	0.269	0.093	6.83e-46
Guard cell	GH_D05G1636	CIT	Citrate synthase, mitochondrial	1.02e-50	0.429377	0.252	0.084	7.44e-46
Guard cell	GH_D02G2506	At1g04910	Uncharacterized protein At1g04910	1.04e-50	0.280653	0.147	0.033	7.56e-46
Guard cell	GH_D13G0023	SDP1	Triacylglycerol lipase SDP1	1.13e-50	0.662052	0.494	0.248	8.25e-46
Guard cell	GH_D06G1436	Not available	Not available	1.43e-50	0.486971	0.339	0.137	1.04e-45
Guard cell	GH_D05G2707	CAMBP25	Calmodulin-binding protein 25	1.88e-50	0.555194	0.446	0.206	1.37e-45
Guard cell	GH_A01G1781	NFD4	Protein NUCLEAR FUSION DEFECTIVE 4	2.36e-50	0.577608	0.305	0.114	1.72e-45
Guard cell	GH_D08G1929	ERF1A	Ethylene-responsive transcription factor 1A	2.77e-50	0.352634	0.19	0.052	2.02e-45
Guard cell	GH_A06G1748	WRKY6	WRKY transcription factor 6	2.8e-50	0.4626	0.295	0.107	2.04e-45
Guard cell	GH_D11G0438	TSN1	Ribonuclease TUDOR 1	3.63e-50	0.418709	0.308	0.116	2.64e-45
Guard cell	GH_D13G1887	SIP1-1	Aquaporin SIP1-1	3.78e-50	0.264957	0.204	0.059	2.75e-45
Guard cell	GH_D10G1451	At1g14780	MACPF domain-containing protein At1g14780	4.85e-50	0.40195	0.352	0.14	3.53e-45
Guard cell	GH_D09G1933	UBC10	Ubiquitin-conjugating enzyme E2 10	5.04e-50	0.618883	0.652	0.387	3.67e-45
Guard cell	GH_D06G2346	NSF	Vesicle-fusing ATPase	5.96e-50	0.543539	0.301	0.114	4.34e-45
Guard cell	GH_D04G1669	URGT3	UDP-rhamnose/UDP-galactose transporter 3	6.44e-50	0.631963	0.376	0.162	4.68e-45
Guard cell	GH_D05G3839	At4g27270	Probable NAD(P)H dehydrogenase (quinone) FQR1-like 1	6.47e-50	0.383906	0.281	0.099	4.71e-45
Guard cell	GH_A03G0606	SR45A	Serine/arginine-rich splicing factor SR45a	6.8e-50	0.548241	0.514	0.258	4.95e-45
Guard cell	GH_A09G2540	ACP1	Acyl carrier protein 1, chloroplastic	7.19e-50	0.456648	0.329	0.126	5.23e-45
Guard cell	GH_D07G2240	Not available	Glutathione transferase GST 23	9.61e-50	0.624146	0.326	0.131	7e-45
Guard cell	GH_D12G1859	AMY3	Alpha-amylase 3, chloroplastic	1.01e-49	0.432185	0.281	0.102	7.32e-45
Guard cell	GH_D05G1980	RBOHD	Respiratory burst oxidase homolog protein D	1.05e-49	0.621366	0.298	0.11	7.67e-45
Guard cell	GH_A11G1188	At5g01610	Uncharacterized protein At5g01610	1.21e-49	0.412422	0.145	0.033	8.81e-45
Guard cell	GH_D11G1697	RGP1	UDP-arabinopyranose mutase 1	1.25e-49	0.264714	0.116	0.022	9.1e-45
Guard cell	GH_D02G2228	WIH2	Cysteine-rich and transmembrane domain-containing protein WIH2	1.27e-49	0.744645	0.608	0.365	9.22e-45
Guard cell	GH_A01G1819	At4g38520	Probable protein phosphatase 2C 64	1.38e-49	0.451266	0.41	0.175	1.01e-44
Guard cell	GH_A11G2688	NAC100	NAC domain-containing protein 100	1.67e-49	0.496368	0.387	0.161	1.21e-44
Guard cell	GH_D13G2352	PECT1	Ethanolamine-phosphate cytidylyltransferase	1.91e-49	0.534771	0.299	0.114	1.39e-44
Guard cell	GH_D13G1375	SBT3.17	Subtilisin-like protease SBT3.17	2.18e-49	0.481245	0.351	0.145	1.59e-44
Guard cell	GH_A12G1999	SNAP33	SNAP25 homologous protein SNAP33	2.46e-49	0.766015	0.634	0.392	1.79e-44
Guard cell	GH_A09G1517	DDB_G0289943	Protein CLEC16A homolog	2.95e-49	0.372724	0.154	0.037	2.15e-44
Guard cell	GH_D13G2575	Not available	Not available	3.09e-49	0.280331	0.169	0.043	2.25e-44
Guard cell	GH_D09G0606	LRK10L-1.2	LEAF RUST 10 DISEASE-RESISTANCE LOCUS RECEPTOR-LIKE PROTEIN KINASE-like 1.2	4.31e-49	0.323854	0.184	0.05	3.13e-44
Guard cell	GH_D03G0691	Not available	Not available	5.13e-49	0.817847	0.78	0.511	3.73e-44
Guard cell	GH_D11G3285	BEH4	BES1/BZR1 homolog protein 4	5.36e-49	0.372937	0.235	0.076	3.9e-44
Guard cell	GH_A09G2606	SRC2	Protein SRC2	5.74e-49	0.483119	0.419	0.19	4.18e-44
Guard cell	GH_A13G2372	Not available	Not available	5.95e-49	0.546236	0.37	0.159	4.33e-44
Guard cell	GH_D05G1883	Not available	Not available	6.62e-49	0.530979	0.402	0.183	4.82e-44
Guard cell	GH_D12G2428	Not available	Not available	7.16e-49	0.583245	0.834	0.571	5.21e-44
Guard cell	GH_D02G1595	Not available	Not available	1.09e-48	0.87681	0.261	0.092	7.91e-44
Guard cell	GH_D03G1354	Not available	Not available	1.19e-48	0.481001	0.305	0.115	8.62e-44
Guard cell	GH_D13G1191	Not available	Cysteine synthase	1.52e-48	0.584239	0.238	0.08	1.11e-43
Guard cell	GH_A13G1284	LOX1.5	Probable linoleate 9S-lipoxygenase 5	1.96e-48	0.585119	0.314	0.123	1.42e-43
Guard cell	GH_D08G2368	RALFL33	Protein RALF-like 33	2.99e-48	0.632251	0.648	0.377	2.17e-43
Guard cell	GH_D07G1974	pgdC	6-phosphogluconate dehydrogenase, decarboxylating 1	3.02e-48	0.316527	0.166	0.043	2.19e-43
Guard cell	GH_D07G2545	WRKY75	Probable WRKY transcription factor 75	3.27e-48	0.464654	0.31	0.12	2.38e-43
Guard cell	GH_A07G0060	COV1	Protein CONTINUOUS VASCULAR RING 1	5.46e-48	0.475888	0.458	0.219	3.97e-43
Guard cell	GH_D10G0381	WRKY65	Probable WRKY transcription factor 65	5.66e-48	0.490463	0.33	0.135	4.12e-43
Guard cell	GH_D04G0489	CML45	Probable calcium-binding protein CML45	6.14e-48	0.389651	0.255	0.088	4.47e-43
Guard cell	GH_A10G2355	ABCB20	ABC transporter B family member 20	6.67e-48	0.343307	0.235	0.077	4.85e-43
Guard cell	GH_A07G1699	VAMP726	Putative vesicle-associated membrane protein 726	8.65e-48	0.378505	0.295	0.109	6.3e-43
Guard cell	GH_A06G1340	Not available	Not available	9.23e-48	0.564045	0.643	0.379	6.71e-43
Guard cell	GH_A02G0396	At1g06620	1-aminocyclopropane-1-carboxylate oxidase homolog 1	9.28e-48	0.526487	0.446	0.212	6.75e-43
Guard cell	GH_D07G0846	At1g66480	Uncharacterized protein At1g66480	1.04e-47	0.344187	0.308	0.117	7.54e-43
Guard cell	GH_A13G2139	RPL39C	60S ribosomal protein L39-3	1.29e-47	0.309784	0.228	0.074	9.38e-43
Guard cell	GH_D01G2494	Not available	Not available	1.71e-47	0.630689	0.298	0.113	1.24e-42
Guard cell	GH_A05G2380	At1g21570	Zinc finger CCCH domain-containing protein 7	1.72e-47	0.316895	0.213	0.066	1.25e-42
Guard cell	GH_D09G1466	NHL10	NDR1/HIN1-like protein 10	1.84e-47	0.873798	0.719	0.48	1.34e-42
Guard cell	GH_A05G1253	PDR1	Pleiotropic drug resistance protein 1	1.86e-47	0.609112	0.807	0.537	1.35e-42
Guard cell	GH_A07G0359	RIPOR2	Rho family-interacting cell polarization regulator 2	2.02e-47	0.385573	0.32	0.126	1.47e-42
Guard cell	GH_A01G1336	Not available	Not available	2.85e-47	0.668111	0.616	0.348	2.08e-42
Guard cell	GH_D02G1495	PUB21	U-box domain-containing protein 21	3.01e-47	0.555381	0.444	0.211	2.19e-42
Guard cell	GH_D02G0462	PCMP-H87	Pentatricopeptide repeat-containing protein At3g24000, mitochondrial	3.16e-47	0.470183	0.419	0.194	2.3e-42
Guard cell	GH_A07G1847	At5g35735	Cytochrome b561 and DOMON domain-containing protein At5g35735	3.36e-47	0.828066	0.732	0.46	2.45e-42
Guard cell	GH_D11G2543	Not available	Glycine-rich protein A3	3.39e-47	0.797947	0.741	0.529	2.46e-42
Guard cell	GH_A05G2905	ZIFL1	Protein ZINC INDUCED FACILITATOR-LIKE 1	3.41e-47	0.397594	0.296	0.111	2.48e-42
Guard cell	GH_A11G1705	Not available	UPF0538 protein C2orf76 homolog	3.61e-47	0.626757	0.758	0.55	2.63e-42
Guard cell	GH_D09G1714	GSTL3	Glutathione S-transferase L3	4e-47	0.67892	0.851	0.637	2.91e-42
Guard cell	GH_A05G0829	FDX3	Ferredoxin-3, chloroplastic	4.6e-47	0.316855	0.131	0.028	3.35e-42
Guard cell	GH_D01G0311	NAC021	NAC domain-containing protein 21/22	4.6e-47	0.297751	0.247	0.084	3.35e-42
Guard cell	GH_A09G2194	VAMP726	Putative vesicle-associated membrane protein 726	5.08e-47	0.389031	0.316	0.125	3.7e-42
Guard cell	GH_D07G2321	CYP94A1	Cytochrome P450 94A1	5.63e-47	0.819948	0.388	0.175	4.1e-42
Guard cell	GH_A05G2301	Not available	Not available	8.94e-47	0.324336	0.158	0.039	6.51e-42
Guard cell	GH_A02G0676	GI	Protein GIGANTEA	1.16e-46	0.386419	0.276	0.102	8.44e-42
Guard cell	GH_A10G0436	At5g46170	F-box protein At5g46170	1.25e-46	0.410826	0.233	0.078	9.09e-42
Guard cell	GH_A11G1741	HACL	2-hydroxyacyl-CoA lyase	1.81e-46	0.451552	0.348	0.144	1.31e-41
Guard cell	GH_A02G1202	Not available	Not available	1.96e-46	0.780402	0.666	0.401	1.43e-41
Guard cell	GH_A03G2132	CYP707A4	Abscisic acid 8'-hydroxylase 4	2.45e-46	0.664039	0.405	0.184	1.78e-41
Guard cell	GH_A07G2612	At5g13200	GEM-like protein 5	2.51e-46	0.724682	0.882	0.72	1.83e-41
Guard cell	GH_D13G2166	SS	Sucrose synthase	2.52e-46	0.451639	0.272	0.098	1.83e-41
Guard cell	GH_A10G1308	PED1	3-ketoacyl-CoA thiolase 2, peroxisomal	2.57e-46	0.472137	0.551	0.294	1.87e-41
Guard cell	GH_A01G0234	Not available	Glucose-6-phosphate 1-dehydrogenase, chloroplastic	2.61e-46	0.434444	0.295	0.114	1.9e-41
Guard cell	GH_D12G0255	Snx16	Sorting nexin-16	2.84e-46	0.474566	0.314	0.126	2.06e-41
Guard cell	GH_D05G2777	NHL6	NDR1/HIN1-like protein 6	4.18e-46	0.492593	0.19	0.056	3.04e-41
Guard cell	GH_A03G1308	PUB21	U-box domain-containing protein 21	4.42e-46	0.505533	0.453	0.221	3.22e-41
Guard cell	GH_A03G0895	AFC2	Serine/threonine-protein kinase AFC2	5.28e-46	0.508893	0.419	0.198	3.84e-41
Guard cell	GH_A13G0127	Not available	Not available	6.16e-46	0.420075	0.335	0.142	4.48e-41
Guard cell	GH_D02G1119	slr0305	TVP38/TMEM64 family membrane protein slr0305	7.15e-46	0.312174	0.155	0.039	5.2e-41
Guard cell	GH_D13G1593	TSB	Tryptophan synthase beta chain 2, chloroplastic	7.22e-46	0.420141	0.33	0.134	5.26e-41
Guard cell	GH_A03G0302	HSP90-1	Heat shock protein 90-1	7.88e-46	0.436903	0.295	0.114	5.73e-41
Guard cell	GH_A10G2432	PBL9	Probable serine/threonine-protein kinase PBL9	9.2e-46	0.542582	0.613	0.348	6.7e-41
Guard cell	GH_A05G0669	adck1	Uncharacterized aarF domain-containing protein kinase 1	9.89e-46	0.53771	0.468	0.237	7.2e-41
Guard cell	GH_D04G1557	FKBP19	Peptidyl-prolyl cis-trans isomerase FKBP19, chloroplastic	1.27e-45	0.538347	0.386	0.177	9.25e-41
Guard cell	GH_A08G2766	Not available	Not available	1.28e-45	0.678885	0.29	0.114	9.28e-41
Guard cell	GH_A03G2021	SPAC6C3.02c	Uncharacterized protein C6C3.02c	1.41e-45	0.617222	0.543	0.31	1.02e-40
Guard cell	GH_D12G2148	TSN1	Ribonuclease TUDOR 1	1.48e-45	0.29812	0.197	0.059	1.08e-40
Guard cell	GH_D06G1175	Not available	Not available	1.96e-45	0.581117	0.652	0.392	1.43e-40
Guard cell	GH_D01G1331	At1g78280	F-box protein At1g78280	2.05e-45	0.640629	0.419	0.199	1.49e-40
Guard cell	GH_A04G1222	FKBP19	Peptidyl-prolyl cis-trans isomerase FKBP19, chloroplastic	2.47e-45	0.493035	0.303	0.121	1.8e-40
Guard cell	GH_D05G2757	LAC14	Laccase-14	3.98e-45	0.682552	0.3	0.121	2.9e-40
Guard cell	GH_A12G2665	SAUR32	Auxin-responsive protein SAUR32	4.98e-45	0.320975	0.153	0.039	3.62e-40
Guard cell	GH_D10G0729	glmM	Phosphoglucosamine mutase	5.71e-45	0.306483	0.103	0.019	4.15e-40
Guard cell	GH_D08G2737	AGD14	Probable ADP-ribosylation factor GTPase-activating protein AGD14	5.83e-45	0.311378	0.216	0.07	4.24e-40
Guard cell	GH_A07G1991	ywbO	Uncharacterized protein YwbO	5.83e-45	0.496528	0.446	0.212	4.24e-40
Guard cell	GH_D13G0429	Not available	Basic secretory protease (Fragments)	5.85e-45	0.664023	0.582	0.33	4.25e-40
Guard cell	GH_A08G2631	DRP2B	Dynamin-2B	5.89e-45	0.452906	0.321	0.132	4.29e-40
Guard cell	GH_A05G1914	Not available	Bifunctional dihydrofolate reductase-thymidylate synthase	7.35e-45	0.431216	0.213	0.069	5.35e-40
Guard cell	GH_A01G0326	NAC021	NAC domain-containing protein 21/22	7.8e-45	0.254835	0.186	0.054	5.67e-40
Guard cell	GH_D02G2251	Not available	3-oxo-Delta(4,5)-steroid 5-beta-reductase	9.21e-45	0.649327	0.763	0.514	6.7e-40
Guard cell	GH_D05G1894	Not available	Thaumatin-like protein 1	1.01e-44	0.624363	0.432	0.203	7.35e-40
Guard cell	GH_A13G1717	PPI1	Proton pump-interactor 1	1.37e-44	0.436405	0.393	0.182	9.99e-40
Guard cell	GH_D09G1461	Not available	Not available	1.38e-44	0.358605	0.193	0.058	1.01e-39
Guard cell	GH_A02G1056	MTP1	Metal tolerance protein 1	1.48e-44	0.434887	0.238	0.082	1.08e-39
Guard cell	GH_A05G2593	rpoC2	DNA-directed RNA polymerase subunit beta''	1.58e-44	0.662481	0.821	0.607	1.15e-39
Guard cell	GH_D11G3480	Not available	Acyl-CoA-binding protein	1.78e-44	0.543859	0.291	0.116	1.29e-39
Guard cell	GH_D04G0220	At5g26710	Glutamate--tRNA ligase, cytoplasmic	1.88e-44	0.691351	0.309	0.127	1.37e-39
Guard cell	GH_A10G0492	Not available	Histone H4	1.91e-44	0.357594	0.15	0.038	1.39e-39
Guard cell	GH_A10G0216	AGD5	Probable ADP-ribosylation factor GTPase-activating protein AGD5	2.23e-44	0.339784	0.278	0.104	1.62e-39
Guard cell	GH_D07G2186	CEQORH	Chloroplast envelope quinone oxidoreductase homolog	2.63e-44	0.777073	0.551	0.312	1.91e-39
Guard cell	GH_D04G0275	PP2B1	F-box protein PP2-B1	2.68e-44	0.521569	0.542	0.286	1.95e-39
Guard cell	GH_D07G0209	Not available	Not available	2.71e-44	0.680639	0.705	0.466	1.97e-39
Guard cell	GH_D07G1895	MLO8	MLO-like protein 8	3.32e-44	0.605096	0.457	0.228	2.41e-39
Guard cell	GH_D04G1087	At1g76070	Uncharacterized protein At1g76070	3.41e-44	0.473404	0.431	0.206	2.48e-39
Guard cell	GH_D02G2147	CMTA2	Calmodulin-binding transcription activator 2	3.59e-44	0.37498	0.318	0.13	2.62e-39
Guard cell	GH_A08G1792	XTH30	Probable xyloglucan endotransglucosylase/hydrolase protein 30	3.71e-44	0.342703	0.159	0.042	2.7e-39
Guard cell	GH_D06G1515	PTI5	Pathogenesis-related genes transcriptional activator PTI5	3.99e-44	0.327985	0.204	0.064	2.9e-39
Guard cell	GH_A08G0050	Not available	Histone H4	4.73e-44	0.336236	0.206	0.066	3.44e-39
Guard cell	GH_D02G2589	CAT1	Cationic amino acid transporter 1	4.87e-44	0.576012	0.365	0.163	3.55e-39
Guard cell	GH_A06G0242	Not available	Not available	5.14e-44	0.358613	0.232	0.078	3.74e-39
Guard cell	GH_D09G1185	PBL3	Probable serine/threonine-protein kinase PBL3	5.36e-44	0.485549	0.44	0.21	3.9e-39
Guard cell	GH_A11G0830	Not available	Not available	6.03e-44	0.368315	0.23	0.079	4.38e-39
Guard cell	GH_A13G0047	ARR8	Two-component response regulator ARR8	6.91e-44	0.333608	0.157	0.041	5.03e-39
Guard cell	GH_D12G1340	GIF3	GRF1-interacting factor 3	7.52e-44	0.250292	0.141	0.034	5.47e-39
Guard cell	GH_D04G1387	Not available	Not available	7.57e-44	0.454869	0.41	0.188	5.51e-39
Guard cell	GH_D01G2446	At2g37470	Histone H2B.4	7.82e-44	0.472837	0.239	0.085	5.69e-39
Guard cell	GH_D13G0370	Not available	Cytochrome P450 CYP749A22	8.41e-44	0.374277	0.199	0.062	6.12e-39
Guard cell	GH_D05G3631	MORF8	Multiple organellar RNA editing factor 8, chloroplastic/mitochondrial	1.05e-43	0.331909	0.21	0.068	7.63e-39
Guard cell	GH_A12G2141	Not available	G2/mitotic-specific cyclin-B	1.06e-43	0.67874	0.766	0.502	7.73e-39
Guard cell	GH_D09G2545	WRKY23	Probable WRKY transcription factor 23	1.18e-43	0.549283	0.516	0.279	8.57e-39
Guard cell	GH_D13G1671	PPI1	Proton pump-interactor 1	1.18e-43	0.455617	0.445	0.22	8.61e-39
Guard cell	GH_D04G0460	MUB1	Membrane-anchored ubiquitin-fold protein 1	1.4e-43	0.433491	0.476	0.237	1.02e-38
Guard cell	GH_A10G0110	APA1	Aspartic proteinase A1	1.47e-43	0.542092	0.279	0.107	1.07e-38
Guard cell	GH_D13G1837	MYB105	Transcription factor MYB105	1.52e-43	0.379253	0.243	0.085	1.11e-38
Guard cell	GH_A01G0314	At5g18500	Probable receptor-like protein kinase At5g18500	1.71e-43	0.328394	0.162	0.044	1.25e-38
Guard cell	GH_D06G2306	HSFA4A	Heat stress transcription factor A-4a	1.96e-43	0.365386	0.217	0.073	1.42e-38
Guard cell	GH_A12G2511	MDAR5	Monodehydroascorbate reductase 5, mitochondrial	1.99e-43	0.256959	0.128	0.029	1.45e-38
Guard cell	GH_D10G1981	CML8	Calmodulin-like protein 8	2.1e-43	0.638621	0.583	0.335	1.52e-38
Guard cell	GH_D06G1446	SCAMP1	Putative secretory carrier-associated membrane protein 1	2.54e-43	0.509078	0.653	0.383	1.85e-38
Guard cell	GH_A12G1860	AMY3	Alpha-amylase 3, chloroplastic	2.59e-43	0.310804	0.21	0.068	1.88e-38
Guard cell	GH_A03G2350	TULP8	Tubby-like F-box protein 8	2.8e-43	0.345231	0.283	0.11	2.03e-38
Guard cell	GH_A07G2332	CGS1	Cystathionine gamma-synthase 1, chloroplastic	3.02e-43	0.568746	0.633	0.397	2.2e-38
Guard cell	GH_A11G1772	IDH1	Isocitrate dehydrogenase [NADP]	3.83e-43	0.277503	0.118	0.025	2.79e-38
Guard cell	GH_D12G1406	NIMIN-1	Protein NIM1-INTERACTING 1	4.46e-43	0.715622	0.735	0.504	3.25e-38
Guard cell	GH_D05G0446	At5g26010	Probable protein phosphatase 2C 72	4.81e-43	0.3062	0.129	0.03	3.5e-38
Guard cell	GH_A05G3909	MUB1	Membrane-anchored ubiquitin-fold protein 1	5.17e-43	0.47475	0.589	0.323	3.76e-38
Guard cell	GH_A13G1345	At5g01610	Uncharacterized protein At5g01610	1.3e-42	0.593908	0.224	0.078	9.46e-38
Guard cell	GH_D02G1137	At5g01750	Protein LURP-one-related 15	1.36e-42	0.446403	0.16	0.044	9.87e-38
Guard cell	GH_A05G1868	HVA22I	HVA22-like protein i	1.39e-42	0.400518	0.259	0.097	1.01e-37
Guard cell	GH_D05G2504	LAC14	Laccase-14	1.52e-42	0.470025	0.23	0.081	1.1e-37
Guard cell	GH_A07G0106	DDB_G0289029	IST1-like protein	1.54e-42	0.304675	0.247	0.089	1.12e-37
Guard cell	GH_A01G1118	Not available	Thioredoxin H-type	1.72e-42	0.556226	0.978	0.932	1.25e-37
Guard cell	GH_A06G1937	REFA1	Elongation factor 1-alpha	2.15e-42	0.26204	0.16	0.044	1.56e-37
Guard cell	GH_A11G1629	VQ22	VQ motif-containing protein 22	2.39e-42	0.464089	0.423	0.207	1.74e-37
Guard cell	GH_A01G1345	SYP121	Syntaxin-121	2.71e-42	0.286735	0.101	0.019	1.97e-37
Guard cell	GH_D02G2519	TULP8	Tubby-like F-box protein 8	2.73e-42	0.495547	0.41	0.2	1.99e-37
Guard cell	GH_A05G1941	rsc5	Random slug protein 5	3.44e-42	0.442424	0.241	0.086	2.5e-37
Guard cell	GH_A10G1010	CML11	Calmodulin-like protein 11	4.37e-42	0.6475	0.386	0.178	3.18e-37
Guard cell	GH_A13G0384	RBP47B	Polyadenylate-binding protein RBP47B	4.44e-42	0.417874	0.225	0.079	3.23e-37
Guard cell	GH_D11G3377	SRC2	Protein SRC2 homolog	4.44e-42	0.822567	0.79	0.565	3.23e-37
Guard cell	GH_A13G0893	BGLU40	Beta-glucosidase 40	4.78e-42	0.649826	0.45	0.229	3.48e-37
Guard cell	GH_A11G3461	Not available	ADP-ribosylation factor	6.13e-42	0.374384	0.171	0.05	4.46e-37
Guard cell	GH_D07G2217	MYOB2	Myosin-binding protein 2	6.39e-42	0.316223	0.118	0.026	4.65e-37
Guard cell	GH_A12G0539	Not available	Not available	6.71e-42	0.612627	0.891	0.749	4.89e-37
Guard cell	GH_D10G1298	LETM1	LETM1 and EF-hand domain-containing protein 1, mitochondrial	8.21e-42	0.264153	0.124	0.029	5.97e-37
Guard cell	GH_D07G0114	ATP5L	ATP synthase subunit g, mitochondrial	1.03e-41	0.291663	0.265	0.102	7.51e-37
Guard cell	GH_D12G2496	At5g41260	Probable serine/threonine-protein kinase At5g41260	1.05e-41	0.289059	0.127	0.03	7.61e-37
Guard cell	GH_D11G3032	cybrd1	Cytochrome b reductase 1	1.05e-41	0.580365	0.617	0.367	7.64e-37
Guard cell	GH_A05G3826	qbdA	Quinohemoprotein alcohol dehydrogenase ADH IIB	1.22e-41	0.447269	0.376	0.179	8.89e-37
Guard cell	GH_A06G2309	NSF	Vesicle-fusing ATPase	1.24e-41	0.307391	0.195	0.062	9.01e-37
Guard cell	GH_D04G0219	ALA1	Phospholipid-transporting ATPase 1	1.3e-41	0.620723	0.53	0.291	9.49e-37
Guard cell	GH_A05G3956	At4g24290	MACPF domain-containing protein At4g24290	1.46e-41	0.308464	0.246	0.09	1.06e-36
Guard cell	GH_D12G1756	Not available	Aconitate hydratase, cytoplasmic	1.49e-41	0.444948	0.472	0.243	1.09e-36
Guard cell	GH_D11G1771	Not available	Not available	1.5e-41	0.417578	0.138	0.035	1.09e-36
Guard cell	GH_A13G0836	FEX1	Fluoride export protein 1	1.66e-41	0.332786	0.167	0.048	1.21e-36
Guard cell	GH_A05G3675	SRG1	Protein SRG1	1.72e-41	0.493378	0.166	0.048	1.25e-36
Guard cell	GH_A10G0230	STC	Sugar carrier protein C	1.76e-41	0.551862	0.26	0.098	1.28e-36
Guard cell	GH_A02G1129	LACS4	Long chain acyl-CoA synthetase 4	1.91e-41	0.399599	0.325	0.138	1.39e-36
Guard cell	GH_A11G2235	COX6A	Cytochrome c oxidase subunit 6a, mitochondrial	2.06e-41	0.259318	0.153	0.041	1.5e-36
Guard cell	GH_D11G1889	Not available	Histone H1	2.27e-41	0.580907	0.155	0.043	1.65e-36
Guard cell	GH_A07G0895	APF2	Aspartyl protease family protein 2	2.58e-41	0.513048	0.336	0.15	1.88e-36
Guard cell	GH_D01G1259	RD21A	Cysteine proteinase RD21A	2.82e-41	0.633666	0.613	0.373	2.05e-36
Guard cell	GH_D06G0772	IQM1	IQ domain-containing protein IQM1	2.82e-41	0.355338	0.124	0.029	2.05e-36
Guard cell	GH_D11G0093	ERF026	Ethylene-responsive transcription factor ERF026	3.45e-41	0.55028	0.243	0.09	2.51e-36
Guard cell	GH_D05G3444	Not available	Not available	3.61e-41	0.371326	0.316	0.133	2.63e-36
Guard cell	GH_A09G1425	PGIP	Polygalacturonase inhibitor	3.79e-41	0.43711	0.215	0.073	2.76e-36
Guard cell	GH_A07G0418	dpnA	Modification methylase DpnIIB	3.95e-41	0.601307	0.408	0.197	2.87e-36
Guard cell	GH_D09G0948	VPS37A	Vacuolar protein sorting-associated protein 37A	4.11e-41	0.448474	0.301	0.126	2.99e-36
Guard cell	GH_A13G1671	CRLK1	Calcium/calmodulin-regulated receptor-like kinase 1	4.43e-41	0.319429	0.215	0.073	3.22e-36
Guard cell	GH_A09G1142	NAC090	NAC domain-containing protein 90	4.77e-41	0.700612	0.25	0.094	3.47e-36
Guard cell	GH_A11G2675	Not available	Not available	5.47e-41	0.312462	0.204	0.068	3.98e-36
Guard cell	GH_A05G1350	Not available	Not available	5.53e-41	0.428879	0.263	0.1	4.02e-36
Guard cell	GH_A05G0074	DDB_G0275467	5'-nucleotidase domain-containing protein DDB_G0275467	5.95e-41	0.374421	0.171	0.05	4.33e-36
Guard cell	GH_A10G0398	WRKY28	Probable WRKY transcription factor 28	6.16e-41	0.493309	0.467	0.239	4.49e-36
Guard cell	GH_D11G0309	NTR2	Thioredoxin reductase 2	6.24e-41	0.534776	0.828	0.596	4.54e-36
Guard cell	GH_D03G0938	LACS4	Long chain acyl-CoA synthetase 4	6.26e-41	0.410645	0.33	0.144	4.56e-36
Guard cell	GH_D04G2103	WRKY3	Probable WRKY transcription factor 3	9.41e-41	0.258179	0.213	0.072	6.84e-36
Guard cell	GH_D11G3746	HSP70	Heat shock cognate 70 kDa protein	1.01e-40	0.558408	0.787	0.554	7.37e-36
Guard cell	GH_A01G1335	Not available	Not available	1.54e-40	0.47322	0.34	0.147	1.12e-35
Guard cell	GH_D03G0171	At2g23790	Calcium uniporter protein 2, mitochondrial	1.66e-40	0.677803	0.33	0.146	1.21e-35
Guard cell	GH_A10G1146	XBAT35	Putative E3 ubiquitin-protein ligase XBAT35	1.97e-40	0.276263	0.202	0.067	1.43e-35
Guard cell	GH_A06G0150	NAT3	Nucleobase-ascorbate transporter 3	2.03e-40	0.402082	0.316	0.136	1.47e-35
Guard cell	GH_A06G2004	Dnajc2	DnaJ homolog subfamily C member 2	2.29e-40	0.399471	0.354	0.159	1.66e-35
Guard cell	GH_A13G1884	MYB105	Transcription factor MYB105	2.5e-40	0.290983	0.14	0.036	1.82e-35
Guard cell	GH_D05G2420	At1g21400	2-oxoisovalerate dehydrogenase subunit alpha 1, mitochondrial	2.6e-40	0.442831	0.44	0.22	1.89e-35
Guard cell	GH_A03G1872	PEX22	Peroxisome biogenesis protein 22	2.6e-40	0.362539	0.212	0.073	1.89e-35
Guard cell	GH_D09G1668	RBL1	RHOMBOID-like protein 1	2.99e-40	0.314785	0.245	0.091	2.18e-35
Guard cell	GH_D06G2286	LARP6A	La-related protein 6A	3.52e-40	0.365998	0.406	0.196	2.56e-35
Guard cell	GH_A06G1061	Srpra	Signal recognition particle receptor subunit alpha	4.38e-40	0.286272	0.22	0.076	3.18e-35
Guard cell	GH_A12G0586	NIP1	NEP1-interacting protein 1	4.73e-40	0.433036	0.273	0.107	3.44e-35
Guard cell	GH_D05G1538	WRKY28	Probable WRKY transcription factor 28	6.05e-40	0.469189	0.616	0.354	4.4e-35
Guard cell	GH_A08G1989	pdxH	Pyridoxine/pyridoxamine 5'-phosphate oxidase	6.1e-40	0.347725	0.213	0.073	4.44e-35
Guard cell	GH_A08G0090	FD3	Ferredoxin-3, chloroplastic	6.69e-40	0.489221	0.338	0.153	4.87e-35
Guard cell	GH_A10G1898	WRKY48	Probable WRKY transcription factor 48	7.58e-40	0.322041	0.181	0.057	5.52e-35
Guard cell	GH_A13G0994	CVA16-2	V-type proton ATPase 16 kDa proteolipid subunit	9.67e-40	0.35461	0.313	0.133	7.04e-35
Guard cell	GH_A08G1628	ATG8F	Autophagy-related protein 8f	1.03e-39	0.474348	0.4	0.197	7.51e-35
Guard cell	GH_A01G0081	SRC2	Protein SRC2 homolog	1.05e-39	0.622433	0.471	0.253	7.63e-35
Guard cell	GH_A03G1293	grx2	Glutaredoxin-2	1.18e-39	0.372852	0.179	0.055	8.6e-35
Guard cell	GH_A06G1461	SCAMP1	Secretory carrier-associated membrane protein 1	1.25e-39	0.46249	0.527	0.288	9.12e-35
Guard cell	GH_A07G2379	CYP94A1	Cytochrome P450 94A1	1.27e-39	0.717096	0.32	0.14	9.27e-35
Guard cell	GH_D04G1127	At5g03610	GDSL esterase/lipase At5g03610	1.32e-39	0.738657	0.301	0.131	9.61e-35
Guard cell	GH_D05G3879	FAX6	Protein FATTY ACID EXPORT 6	1.45e-39	0.30716	0.292	0.121	1.06e-34
Guard cell	GH_D07G0907	DDB_G0290503	Putative leucine-rich repeat-containing protein DDB_G0290503	1.64e-39	0.367425	0.309	0.129	1.2e-34
Guard cell	GH_D04G1410	SSUH2	Protein SSUH2 homolog	1.68e-39	0.402376	0.351	0.158	1.22e-34
Guard cell	GH_D04G0130	At5g05200	Uncharacterized aarF domain-containing protein kinase At5g05200, chloroplastic	2.06e-39	0.331361	0.348	0.155	1.5e-34
Guard cell	GH_D07G0139	DGAT1	Diacylglycerol O-acyltransferase 1	2.12e-39	0.322863	0.184	0.058	1.54e-34
Guard cell	GH_A02G0148	EPSIN2	Clathrin interactor EPSIN 2	2.39e-39	0.383847	0.256	0.099	1.74e-34
Guard cell	GH_A02G1378	PRA1F2	PRA1 family protein F2	2.81e-39	0.316378	0.163	0.048	2.05e-34
Guard cell	GH_D07G0267	HSL1	Receptor-like protein kinase HSL1	2.91e-39	0.559105	0.44	0.225	2.12e-34
Guard cell	GH_D12G1994	SNAP33	SNAP25 homologous protein SNAP33	3.04e-39	0.554157	0.599	0.37	2.21e-34
Guard cell	GH_A11G2188	NIC1	Nicotinamidase 1	3.37e-39	0.444037	0.212	0.074	2.45e-34
Guard cell	GH_D02G0786	ASHH2	Histone-lysine N-methyltransferase ASHH2	3.54e-39	0.336162	0.336	0.148	2.58e-34
Guard cell	GH_D10G2792	Not available	Not available	4.18e-39	0.43506	0.238	0.088	3.04e-34
Guard cell	GH_D10G1545	LECRKS2	Receptor like protein kinase S.2	4.3e-39	0.426183	0.422	0.207	3.13e-34
Guard cell	GH_D13G1149	NAC079	NAC domain-containing protein 79	4.47e-39	0.477658	0.34	0.154	3.25e-34
Guard cell	GH_A05G0699	HMA5	Probable copper-transporting ATPase HMA5	5.22e-39	0.363036	0.301	0.126	3.8e-34
Guard cell	GH_D05G2085	RAP2-1	Ethylene-responsive transcription factor RAP2-1	5.32e-39	0.486833	0.246	0.095	3.87e-34
Guard cell	GH_A01G0621	RMA3	E3 ubiquitin-protein ligase RMA3	5.86e-39	0.552616	0.354	0.162	4.27e-34
Guard cell	GH_A11G0419	TSN1	Ribonuclease TUDOR 1	7.47e-39	0.320155	0.211	0.073	5.43e-34
Guard cell	GH_A09G0151	rnf181	E3 ubiquitin-protein ligase RNF181	7.81e-39	0.635294	0.4	0.197	5.68e-34
Guard cell	GH_D06G0506	Not available	Not available	8.18e-39	0.49986	0.228	0.084	5.95e-34
Guard cell	GH_D05G2179	RCD1	Inactive poly [ADP-ribose] polymerase RCD1	9.62e-39	0.508391	0.495	0.269	7e-34
Guard cell	GH_D12G2614	MGL	Methionine gamma-lyase	9.74e-39	0.591445	0.617	0.374	7.09e-34
Guard cell	GH_D12G2090	SEC61G2	Protein transport protein Sec61 subunit gamma-2	1.24e-38	0.405389	0.294	0.126	9.03e-34
Guard cell	GH_A06G1439	CRPK1	Cold-responsive protein kinase 1	1.33e-38	0.368122	0.342	0.152	9.68e-34
Guard cell	GH_D01G1621	GAD4	Glutamate decarboxylase 4	1.6e-38	0.553405	0.6	0.35	1.16e-33
Guard cell	GH_D11G3314	SWEET2	Bidirectional sugar transporter SWEET2	1.9e-38	0.506133	0.495	0.265	1.38e-33
Guard cell	GH_D13G1936	At2g30620	Histone H1.2	2.13e-38	0.422284	0.151	0.043	1.55e-33
Guard cell	GH_D02G1250	DDB_G0289029	IST1-like protein	2.3e-38	0.840899	0.277	0.115	1.68e-33
Guard cell	GH_D08G0538	SUMO2	Small ubiquitin-related modifier 2	2.46e-38	0.602305	0.759	0.56	1.79e-33
Guard cell	GH_A06G0977	Not available	Vacuolar-processing enzyme	2.46e-38	0.390774	0.331	0.147	1.79e-33
Guard cell	GH_D12G2440	SAP7	Zinc finger A20 and AN1 domain-containing stress-associated protein 7	3.19e-38	0.414138	0.459	0.239	2.32e-33
Guard cell	GH_A08G0529	SUMO2	Small ubiquitin-related modifier 2	3.33e-38	0.614302	0.734	0.534	2.42e-33
Guard cell	GH_D06G1566	WRKY65	Probable WRKY transcription factor 65	3.45e-38	0.452425	0.574	0.331	2.51e-33
Guard cell	GH_D08G1250	NUP98A	Nuclear pore complex protein NUP98A	3.78e-38	0.49609	0.301	0.131	2.75e-33
Guard cell	GH_A10G2536	Not available	Not available	3.87e-38	0.312621	0.212	0.075	2.81e-33
Guard cell	GH_D13G0127	Not available	Not available	3.9e-38	0.364001	0.318	0.14	2.83e-33
Guard cell	GH_A10G2434	ERG1	Elicitor-responsive protein 1	4.22e-38	0.337115	0.272	0.11	3.07e-33
Guard cell	GH_A05G1609	CIT	Citrate synthase, mitochondrial	4.94e-38	0.290842	0.15	0.043	3.59e-33
Guard cell	GH_D13G1675	At4g27520	Early nodulin-like protein 2	5.1e-38	0.541504	0.47	0.251	3.71e-33
Guard cell	GH_D13G1909	IPUT1	Inositol phosphorylceramide glucuronosyltransferase 1	5.15e-38	0.396021	0.181	0.059	3.74e-33
Guard cell	GH_A10G0726	MED15A	Mediator of RNA polymerase II transcription subunit 15a	5.56e-38	0.336362	0.26	0.104	4.05e-33
Guard cell	GH_A07G0019	WRKY11	Probable WRKY transcription factor 11	6.41e-38	0.470197	0.873	0.658	4.66e-33
Guard cell	GH_A06G1565	PTI5	Pathogenesis-related genes transcriptional activator PTI5	6.54e-38	0.266411	0.111	0.025	4.76e-33
Guard cell	GH_A03G1442	GLCAT14A	Beta-glucuronosyltransferase GlcAT14A	7.08e-38	0.305055	0.149	0.042	5.15e-33
Guard cell	GH_D06G1775	WRKY6	WRKY transcription factor 6	7.34e-38	0.337141	0.291	0.12	5.34e-33
Guard cell	GH_D09G1032	ATL21A	Putative RING-H2 finger protein ATL21A	7.8e-38	0.635832	0.335	0.154	5.67e-33
Guard cell	GH_D08G2094	CSA	Probable phospholipid hydroperoxide glutathione peroxidase	8.69e-38	0.451447	0.961	0.869	6.32e-33
Guard cell	GH_A02G0451	PCMP-H87	Pentatricopeptide repeat-containing protein At3g24000, mitochondrial	1.03e-37	0.347186	0.435	0.218	7.51e-33
Guard cell	GH_D11G0146	At4g27740	Protein yippee-like At4g27740	1.25e-37	0.286095	0.116	0.028	9.1e-33
Guard cell	GH_A11G3362	SRC2	Protein SRC2 homolog	1.26e-37	0.977128	0.625	0.418	9.19e-33
Guard cell	GH_A01G0285	ATL2	RING-H2 finger protein ATL2	1.34e-37	0.386192	0.259	0.102	9.76e-33
Guard cell	GH_D02G1823	GATL9	Probable galacturonosyltransferase-like 9	1.65e-37	0.534009	0.269	0.111	1.2e-32
Guard cell	GH_D04G0860	EF1	Elongation factor 1-alpha	1.83e-37	0.262179	0.198	0.068	1.33e-32
Guard cell	GH_D04G0362	tmem56-b	Transmembrane protein 56-B	1.93e-37	0.36116	0.171	0.053	1.4e-32
Guard cell	GH_D11G0087	RH7	DEAD-box ATP-dependent RNA helicase 7	1.95e-37	0.403836	0.454	0.24	1.42e-32
Guard cell	GH_A11G2944	At3g05170	Phosphoglycerate mutase-like protein AT74	2.16e-37	0.415381	0.33	0.148	1.57e-32
Guard cell	GH_A10G0921	HSF24	Heat shock factor protein HSF24	2.17e-37	0.565344	0.511	0.278	1.58e-32
Guard cell	GH_D10G1990	WRKY48	Probable WRKY transcription factor 48	2.68e-37	0.381939	0.23	0.087	1.95e-32
Guard cell	GH_A05G4162	At5g26710	Glutamate--tRNA ligase, cytoplasmic	2.71e-37	0.60621	0.299	0.129	1.97e-32
Guard cell	GH_D13G0190	UGT91C1	UDP-glycosyltransferase 91C1	2.76e-37	0.295387	0.233	0.087	2.01e-32
Guard cell	GH_D02G2291	RPS16	40S ribosomal protein S16	3e-37	0.404908	0.366	0.175	2.18e-32
Guard cell	GH_D12G2939	XLG3	Extra-large guanine nucleotide-binding protein 3	3.18e-37	0.268808	0.181	0.059	2.31e-32
Guard cell	GH_D13G0212	ZAT11	Zinc finger protein ZAT11	3.94e-37	0.294655	0.137	0.037	2.86e-32
Guard cell	GH_D06G0313	MSL3	Mechanosensitive ion channel protein 3, chloroplastic	4.81e-37	0.442954	0.369	0.179	3.5e-32
Guard cell	GH_D12G2540	RTNLB3	Reticulon-like protein B3	5.45e-37	0.561436	0.576	0.343	3.97e-32
Guard cell	GH_D06G0226	Not available	Not available	5.87e-37	0.274247	0.229	0.084	4.27e-32
Guard cell	GH_A13G2604	EVN	Dolichol kinase EVAN	8.46e-37	0.327209	0.166	0.051	6.15e-32
Guard cell	GH_A01G0857	SAT3	Serine acetyltransferase 3, mitochondrial	8.69e-37	0.532633	0.56	0.334	6.32e-32
Guard cell	GH_A12G0640	Not available	Not available	9.6e-37	0.51088	0.266	0.111	6.99e-32
Guard cell	GH_D12G0474	LAMB4	Laminin subunit beta-4	1.05e-36	0.349437	0.402	0.2	7.65e-32
Guard cell	GH_A11G1802	APF1	Aspartyl protease family protein 1	1.14e-36	0.271893	0.128	0.033	8.3e-32
Guard cell	GH_A06G2036	CYP78A7	Cytochrome P450 78A7	1.42e-36	0.438909	0.303	0.133	1.04e-31
Guard cell	GH_A05G2498	LAC14	Laccase-14	1.57e-36	0.391973	0.195	0.067	1.14e-31
Guard cell	GH_A13G1928	SIP1-1	Aquaporin SIP1-1	1.65e-36	0.296809	0.232	0.087	1.2e-31
Guard cell	GH_A01G0549	NCL	Sodium/calcium exchanger NCL	1.65e-36	0.788849	0.655	0.405	1.2e-31
Guard cell	GH_D10G1954	BETV1E	Major pollen allergen Bet v 1-E	1.97e-36	1.02656	0.502	0.297	1.43e-31
Guard cell	GH_A12G1487	SPCC24B10.10c	Uncharacterized AAA domain-containing protein C24B10.10c	2.08e-36	0.261164	0.264	0.107	1.52e-31
Guard cell	GH_D06G0547	At5g35200	Putative clathrin assembly protein At5g35200	2.33e-36	0.308535	0.269	0.109	1.7e-31
Guard cell	GH_A12G2124	LCB2a	Long chain base biosynthesis protein 2a	2.42e-36	0.371347	0.308	0.136	1.76e-31
Guard cell	GH_D10G2333	gltX	Glutamate--tRNA ligase	2.45e-36	0.432118	0.221	0.082	1.78e-31
Guard cell	GH_A12G2743	WRKY27	Probable WRKY transcription factor 27	2.71e-36	0.382962	0.47	0.246	1.97e-31
Guard cell	GH_A01G1339	SLC5A6	Sodium-dependent multivitamin transporter	2.9e-36	0.581061	0.745	0.495	2.11e-31
Guard cell	GH_D01G2487	Not available	Not available	3.3e-36	0.373909	0.396	0.2	2.4e-31
Guard cell	GH_A13G2669	At3g55350	Protein ALP1-like	3.4e-36	0.547402	0.69	0.447	2.48e-31
Guard cell	GH_D05G0745	Drap1	Dr1-associated corepressor	3.56e-36	0.334937	0.27	0.112	2.59e-31
Guard cell	GH_A02G0710	Not available	Pathogen-related protein	3.84e-36	0.307283	0.198	0.068	2.8e-31
Guard cell	GH_D13G1311	FUBP3	Far upstream element-binding protein 3	3.98e-36	0.299706	0.215	0.078	2.9e-31
Guard cell	GH_A03G2292	At3g58360	MATH domain and coiled-coil domain-containing protein At3g58360	4e-36	0.574371	0.705	0.508	2.91e-31
Guard cell	GH_D07G0904	At3g57160	Cysteine-rich and transmembrane domain-containing protein B	4.65e-36	0.505877	0.978	0.957	3.38e-31
Guard cell	GH_D09G0157	DURF2	E3 ubiquitin-protein ligase RDUF2	4.91e-36	0.646486	0.589	0.364	3.58e-31
Guard cell	GH_D09G0958	Not available	Dynein light chain LC6, flagellar outer arm	5.4e-36	0.33414	0.414	0.205	3.93e-31
Guard cell	GH_D03G1322	At2g46620	AAA-ATPase At2g46620	5.63e-36	0.350047	0.229	0.085	4.1e-31
Guard cell	GH_D08G0959	TPS11	Probable alpha,alpha-trehalose-phosphate synthase [UDP-forming] 11	5.75e-36	0.500092	0.499	0.286	4.19e-31
Guard cell	GH_A02G1747	HAT22	Homeobox-leucine zipper protein HAT22	5.94e-36	0.451395	0.415	0.211	4.32e-31
Guard cell	GH_D10G1447	Os04g0338000	Probable aldo-keto reductase 2	6.46e-36	0.409913	0.339	0.155	4.7e-31
Guard cell	GH_A03G1198	NAC029	NAC transcription factor 29	6.72e-36	0.627522	0.545	0.332	4.89e-31
Guard cell	GH_D05G0961	Not available	Osmotin-like protein	6.81e-36	0.653623	0.316	0.143	4.96e-31
Guard cell	GH_A03G2061	WIH2	Cysteine-rich and transmembrane domain-containing protein WIH2	7.22e-36	0.486523	0.453	0.244	5.25e-31
Guard cell	GH_D11G1158	WRKY23	Probable WRKY transcription factor 23	7.49e-36	0.327218	0.255	0.101	5.45e-31
Guard cell	GH_A13G0968	ACX4	Acyl-coenzyme A oxidase 4, peroxisomal	1.03e-35	0.374739	0.329	0.152	7.47e-31
Guard cell	GH_A10G2586	HSPRO2	Nematode resistance protein-like HSPRO2	1.2e-35	0.506049	0.783	0.575	8.76e-31
Guard cell	GH_D10G0135	secD	Protein-export membrane protein SecD	1.25e-35	0.31199	0.184	0.062	9.11e-31
Guard cell	GH_D04G0481	CGS1	Cystathionine gamma-synthase 1, chloroplastic	1.28e-35	0.494057	0.555	0.333	9.31e-31
Guard cell	GH_D05G3364	Not available	Not available	1.31e-35	0.59451	0.132	0.036	9.56e-31
Guard cell	GH_A03G1051	SPAC9E9.04	Uncharacterized protein C9E9.04	1.42e-35	0.556879	0.642	0.4	1.03e-30
Guard cell	GH_D01G1092	ERD10	Dehydrin ERD10	1.48e-35	0.546214	0.855	0.659	1.07e-30
Guard cell	GH_A09G0736	TSJT1	Stem-specific protein TSJT1	1.55e-35	0.550902	0.419	0.225	1.13e-30
Guard cell	GH_A08G2034	PLDBETA1	Phospholipase D beta 1	1.56e-35	0.457595	0.374	0.183	1.13e-30
Guard cell	GH_A10G0756	fosB	Metallothiol transferase FosB	1.61e-35	0.593456	0.541	0.322	1.17e-30
Guard cell	GH_D12G0187	WIH2	Cysteine-rich and transmembrane domain-containing protein WIH2	1.61e-35	0.483343	0.427	0.229	1.18e-30
Guard cell	GH_A06G1553	GBP7	Guanylate-binding protein 7	1.92e-35	0.291381	0.234	0.091	1.4e-30
Guard cell	GH_A08G1918	ERF1A	Ethylene-responsive transcription factor 1A	1.97e-35	0.291452	0.129	0.035	1.43e-30
Guard cell	GH_A11G3421	APRL5	5'-adenylylsulfate reductase-like 5	1.99e-35	0.46456	0.212	0.079	1.45e-30
Guard cell	GH_A04G1667	HSP21	Small heat shock protein, chloroplastic	2.28e-35	0.624944	0.458	0.251	1.66e-30
Guard cell	GH_A08G0439	NIMIN-1	Protein NIM1-INTERACTING 1	2.3e-35	0.431924	0.288	0.124	1.67e-30
Guard cell	GH_D05G0555	At4g32390	Probable sugar phosphate/phosphate translocator At4g32390	3.45e-35	0.316773	0.233	0.09	2.51e-30
Guard cell	GH_A05G2690	CAMBP25	Calmodulin-binding protein 25	4.02e-35	0.493609	0.669	0.436	2.93e-30
Guard cell	GH_D02G1001	Not available	Histone H3.3	4.88e-35	0.368276	0.305	0.137	3.55e-30
Guard cell	GH_A04G0454	MBF1B	Multiprotein-bridging factor 1b	5.06e-35	0.324824	0.351	0.166	3.68e-30
Guard cell	GH_D02G1302	plsY	Glycerol-3-phosphate acyltransferase	5.09e-35	0.360906	0.305	0.136	3.7e-30
Guard cell	GH_D12G0152	yrpB	Probable nitronate monooxygenase	5.36e-35	0.287348	0.208	0.076	3.9e-30
Guard cell	GH_A06G0597	AAEL005383	Adenosine monophosphate-protein transferase FICD homolog	5.71e-35	0.391681	0.361	0.174	4.15e-30
Guard cell	GH_D11G3739	APRR7	Two-component response regulator-like APRR7	6.01e-35	0.272571	0.179	0.06	4.37e-30
Guard cell	GH_D10G0949	Not available	Not available	6.48e-35	0.52728	0.463	0.245	4.72e-30
Guard cell	GH_D05G0190	At5g37910	Putative E3 ubiquitin-protein ligase SINA-like 9	6.6e-35	0.295494	0.181	0.061	4.8e-30
Guard cell	GH_A07G0253	PFK3	ATP-dependent 6-phosphofructokinase 3	6.76e-35	0.319522	0.189	0.065	4.92e-30
Guard cell	GH_A05G4310	ppp1r11	Protein phosphatase 1 regulatory subunit 11	6.78e-35	0.262871	0.177	0.059	4.93e-30
Guard cell	GH_D11G1744	Not available	UPF0538 protein C2orf76 homolog	6.82e-35	0.498899	0.762	0.558	4.96e-30
Guard cell	GH_A05G4244	At5g05200	Uncharacterized aarF domain-containing protein kinase At5g05200, chloroplastic	8.51e-35	0.328636	0.266	0.111	6.2e-30
Guard cell	GH_D05G1919	At4g24160	1-acylglycerol-3-phosphate O-acyltransferase	8.64e-35	0.33327	0.273	0.116	6.29e-30
Guard cell	GH_A12G1812	UGD1	UDP-glucose 6-dehydrogenase 1	9.99e-35	0.282286	0.245	0.097	7.27e-30
Guard cell	GH_D06G1654	Not available	Not available	1.11e-34	0.3113	0.312	0.139	8.05e-30
Guard cell	GH_A07G0190	FAX2	Protein FATTY ACID EXPORT 2, chloroplastic	1.15e-34	0.510114	0.542	0.323	8.4e-30
Guard cell	GH_D10G0418	WRKY28	Probable WRKY transcription factor 28	1.29e-34	0.37618	0.339	0.159	9.41e-30
Guard cell	GH_A02G0792	Not available	Esterase	1.36e-34	0.35368	0.155	0.048	9.92e-30
Guard cell	GH_A03G0386	MAPKKK18	Mitogen-activated protein kinase kinase kinase 18	1.4e-34	0.524565	0.426	0.226	1.02e-29
Guard cell	GH_D01G0308	CRPK1	Cold-responsive protein kinase 1	1.42e-34	0.283461	0.237	0.094	1.03e-29
Guard cell	GH_D01G1760	Serp2	Stress-associated endoplasmic reticulum protein 2	1.49e-34	0.383351	0.334	0.16	1.08e-29
Guard cell	GH_D02G2117	PIX13	Probable serine/threonine-protein kinase PIX13	1.6e-34	0.334219	0.226	0.088	1.16e-29
Guard cell	GH_D01G0079	SRC2	Protein SRC2 homolog	1.8e-34	0.520386	0.467	0.259	1.31e-29
Guard cell	GH_D02G1480	grx2	Glutaredoxin-2	1.85e-34	0.268342	0.136	0.038	1.35e-29
Guard cell	GH_D10G0412	ML2	Protein MEI2-like 2	2.42e-34	0.441675	0.523	0.3	1.76e-29
Guard cell	GH_D01G0543	NCL	Sodium/calcium exchanger NCL	2.44e-34	0.830856	0.517	0.314	1.78e-29
Guard cell	GH_D02G0591	SIRP1	E3 ubiquitin-protein ligase SIRP1	2.72e-34	0.361952	0.186	0.065	1.98e-29
Guard cell	GH_A09G2702	TMEM135	Transmembrane protein 135	2.98e-34	0.278719	0.219	0.082	2.17e-29
Guard cell	GH_A01G1632	At4g22758	Uncharacterized protein At4g22758	3.09e-34	0.43433	0.272	0.117	2.25e-29
Guard cell	GH_A06G1656	Not available	Not available	3.13e-34	0.27282	0.263	0.109	2.28e-29
Guard cell	GH_A12G1401	WRKY23	Probable WRKY transcription factor 23	3.82e-34	0.292259	0.279	0.117	2.78e-29
Guard cell	GH_D07G0718	HIR1	Hypersensitive-induced reaction 1 protein	4.09e-34	0.540152	0.501	0.293	2.98e-29
Guard cell	GH_A11G1755	POX2	Proline dehydrogenase 2, mitochondrial	4.92e-34	0.462252	0.506	0.295	3.58e-29
Guard cell	GH_A07G0139	At1g29970	60S ribosomal protein L18a-like protein	4.99e-34	0.312917	0.268	0.115	3.63e-29
Guard cell	GH_A02G0678	Not available	Not available	5.06e-34	0.342765	0.25	0.102	3.68e-29
Guard cell	GH_D05G0711	NADK1	NAD(H) kinase 1	5.58e-34	0.452668	0.313	0.145	4.06e-29
Guard cell	GH_D10G2011	MYB78	Transcription factor MYB78	5.82e-34	0.320242	0.146	0.044	4.24e-29
Guard cell	GH_A02G0392	At4g14450	Uncharacterized protein At4g14450, chloroplastic	6.13e-34	0.855637	0.595	0.401	4.46e-29
Guard cell	GH_D12G0350	At3g58360	MATH domain and coiled-coil domain-containing protein At3g58360	6.31e-34	0.284518	0.303	0.133	4.59e-29
Guard cell	GH_A05G2202	AHL17	AT-hook motif nuclear-localized protein 17	6.87e-34	0.446908	0.695	0.453	5e-29
Guard cell	GH_D09G0612	NFXL1	NF-X1-type zinc finger protein NFXL1	7.93e-34	0.423453	0.298	0.132	5.77e-29
Guard cell	GH_A13G2217	SPBC776.05	Uncharacterized membrane protein C776.05	7.93e-34	0.482521	0.348	0.172	5.77e-29
Guard cell	GH_A01G0513	At1g78860	EP1-like glycoprotein 4	8.13e-34	0.736034	0.551	0.326	5.92e-29
Guard cell	GH_D08G2049	PLDBETA1	Phospholipase D beta 1	8.68e-34	0.419324	0.308	0.139	6.32e-29
Guard cell	GH_A05G0017	BHLH35	Transcription factor bHLH35	8.75e-34	0.288655	0.142	0.042	6.36e-29
Guard cell	GH_A02G0779	At1g11050	Probable receptor-like protein kinase At1g11050	8.76e-34	0.373526	0.219	0.084	6.38e-29
Guard cell	GH_D10G0052	JMJ14	Probable lysine-specific demethylase JMJ14	8.81e-34	0.259703	0.221	0.085	6.41e-29
Guard cell	GH_D03G1351	SR45A	Serine/arginine-rich splicing factor SR45a	9.22e-34	0.342656	0.261	0.109	6.71e-29
Guard cell	GH_A13G0130	UMK3	UMP-CMP kinase 3	1.02e-33	0.313154	0.182	0.064	7.44e-29
Guard cell	GH_D09G2084	Not available	Not available	1.03e-33	0.319669	0.326	0.153	7.51e-29
Guard cell	GH_D09G2533	SRC2	Protein SRC2	1.13e-33	0.332929	0.33	0.155	8.19e-29
Guard cell	GH_D06G0318	UBP16	Ubiquitin carboxyl-terminal hydrolase 16	1.24e-33	0.308928	0.332	0.156	9e-29
Guard cell	GH_D05G2627	RBOHD	Respiratory burst oxidase homolog protein D	1.33e-33	0.618981	0.718	0.475	9.65e-29
Guard cell	GH_D13G0131	UMK3	UMP-CMP kinase 3	1.46e-33	0.253861	0.12	0.032	1.06e-28
Guard cell	GH_D05G0669	sll1770	Uncharacterized protein sll1770	1.61e-33	0.449108	0.442	0.239	1.17e-28
Guard cell	GH_D04G1451	GT-3B	Trihelix transcription factor GT-3b	1.72e-33	0.311445	0.238	0.096	1.25e-28
Guard cell	GH_D13G1114	At5g07610	F-box protein At5g07610	1.76e-33	0.263967	0.109	0.027	1.28e-28
Guard cell	GH_A05G2950	BZIP50	bZIP transcription factor 50	1.81e-33	0.339434	0.336	0.16	1.32e-28
Guard cell	GH_D05G2928	ZIFL1	Protein ZINC INDUCED FACILITATOR-LIKE 1	1.88e-33	0.411267	0.317	0.146	1.37e-28
Guard cell	GH_D07G0363	Not available	Not available	2.3e-33	0.441861	0.564	0.345	1.67e-28
Guard cell	GH_D05G0119	CTR1	Serine/threonine-protein kinase CTR1	2.61e-33	0.277454	0.194	0.07	1.9e-28
Guard cell	GH_A05G0499	Ccdc25	Coiled-coil domain-containing protein 25	2.85e-33	0.251822	0.149	0.046	2.08e-28
Guard cell	GH_D11G0113	rbm18	Probable RNA-binding protein 18	2.88e-33	0.381457	0.278	0.123	2.1e-28
Guard cell	GH_A10G0619	DOF1.7	Dof zinc finger protein DOF1.7	4.46e-33	0.289493	0.287	0.124	3.25e-28
Guard cell	GH_D11G1815	Not available	Not available	4.64e-33	0.453331	0.305	0.145	3.38e-28
Guard cell	GH_A08G0277	ileS	Isoleucine--tRNA ligase	4.68e-33	0.543578	0.32	0.149	3.41e-28
Guard cell	GH_A05G1856	Not available	Thaumatin-like protein 1	4.93e-33	0.346937	0.154	0.049	3.59e-28
Guard cell	GH_A06G0327	MSL3	Mechanosensitive ion channel protein 3, chloroplastic	4.96e-33	0.393277	0.335	0.164	3.61e-28
Guard cell	GH_A07G0727	HIR1	Hypersensitive-induced reaction 1 protein	5.21e-33	0.403886	0.489	0.277	3.79e-28
Guard cell	GH_A09G0146	At5g19025	Uncharacterized protein At5g19025	6.01e-33	0.38201	0.296	0.134	4.37e-28
Guard cell	GH_D05G1514	VQ1	VQ motif-containing protein 1	6.07e-33	0.456099	0.388	0.197	4.42e-28
Guard cell	GH_A03G1980	CMTA2	Calmodulin-binding transcription activator 2	6.54e-33	0.37332	0.427	0.231	4.76e-28
Guard cell	GH_D09G0397	NBP35	Cytosolic Fe-S cluster assembly factor NBP35	6.95e-33	0.312616	0.254	0.106	5.05e-28
Guard cell	GH_D12G0552	ntpR	Protein NtpR	6.98e-33	0.414232	0.173	0.058	5.08e-28
Guard cell	GH_D08G1649	At2g45070	Protein transport protein Sec61 subunit beta	7.01e-33	0.379497	0.417	0.225	5.1e-28
Guard cell	GH_A08G1928	encD	2-oxoglutarate-Fe(II) type oxidoreductase	7.19e-33	0.322959	0.264	0.114	5.23e-28
Guard cell	GH_D03G0595	PRA1F2	PRA1 family protein F2	7.39e-33	0.380148	0.198	0.073	5.38e-28
Guard cell	GH_D10G0314	GRXC9	Glutaredoxin-C9	8.15e-33	0.359334	0.279	0.121	5.93e-28
Guard cell	GH_D02G0413	At4g14450	Uncharacterized protein At4g14450, chloroplastic	8.92e-33	0.64006	0.815	0.662	6.49e-28
Guard cell	GH_D05G0234	AGP22	Arabinogalactan peptide 22	1.01e-32	0.631636	0.36	0.182	7.38e-28
Guard cell	GH_D12G0483	RAN1	Copper-transporting ATPase RAN1	1.14e-32	0.319239	0.257	0.109	8.32e-28
Guard cell	GH_A11G0476	LYK4	LysM domain receptor-like kinase 4	1.27e-32	0.340775	0.172	0.059	9.24e-28
Guard cell	GH_A01G0644	NAC072	NAC domain-containing protein 72	1.33e-32	0.44807	0.824	0.619	9.7e-28
Guard cell	GH_A10G0491	Not available	Not available	1.39e-32	0.406185	0.313	0.145	1.01e-27
Guard cell	GH_D02G1732	Not available	Not available	1.59e-32	0.382811	0.286	0.127	1.16e-27
Guard cell	GH_D10G0288	Not available	Not available	1.85e-32	0.448065	0.549	0.323	1.35e-27
Guard cell	GH_D09G0243	NMD3	60S ribosomal export protein NMD3	1.9e-32	0.305997	0.336	0.162	1.38e-27
Guard cell	GH_D13G1280	ARF2-B	ADP-ribosylation factor 2-B	2.01e-32	0.265183	0.239	0.098	1.46e-27
Guard cell	GH_D05G1109	Os03g0784700	Ferredoxin--NADP reductase, root isozyme, chloroplastic	2.08e-32	0.334384	0.234	0.094	1.51e-27
Guard cell	GH_A05G0999	Not available	Histone H4	2.08e-32	0.380322	0.194	0.072	1.52e-27
Guard cell	GH_A11G0296	NTR2	Thioredoxin reductase 2	2.22e-32	0.448971	0.655	0.409	1.62e-27
Guard cell	GH_A01G0821	FIM1	Fimbrin-1	2.27e-32	0.273647	0.226	0.09	1.65e-27
Guard cell	GH_A10G2663	PPRD2	Polyprenol reductase 2	2.77e-32	0.282254	0.287	0.128	2.02e-27
Guard cell	GH_A13G0732	DLO2	Protein DMR6-LIKE OXYGENASE 2	2.81e-32	0.275353	0.235	0.095	2.05e-27
Guard cell	GH_D05G1948	CYCT1-1	Cyclin-T1-4	2.82e-32	0.361845	0.305	0.144	2.05e-27
Guard cell	GH_D05G3216	CYP82A3	Cytochrome P450 82A3	2.98e-32	0.501255	0.25	0.106	2.17e-27
Guard cell	GH_D05G2916	Chmp5	Charged multivesicular body protein 5	3.07e-32	0.379034	0.45	0.246	2.23e-27
Guard cell	GH_A09G1546	AFRR	Monodehydroascorbate reductase	3.62e-32	0.410308	0.647	0.403	2.64e-27
Guard cell	GH_A06G1310	PMA4	Plasma membrane ATPase 4	3.87e-32	0.539536	0.374	0.194	2.82e-27
Guard cell	GH_D03G0962	Not available	Not available	4.01e-32	0.426254	0.348	0.172	2.92e-27
Guard cell	GH_D07G1289	ABCF4	ABC transporter F family member 4	4.13e-32	0.250227	0.259	0.11	3e-27
Guard cell	GH_A07G2013	RALFL19	Protein RALF-like 19	4.48e-32	0.42118	0.157	0.051	3.26e-27
Guard cell	GH_D05G3989	DIR4	Dirigent protein 4	4.84e-32	0.454153	0.118	0.032	3.52e-27
Guard cell	GH_A12G2402	Not available	L-lactate dehydrogenase A	5.06e-32	0.515395	0.493	0.283	3.68e-27
Guard cell	GH_D06G2370	trpC	Indole-3-glycerol phosphate synthase	5.2e-32	0.640089	0.52	0.307	3.79e-27
Guard cell	GH_D11G0919	ASK8	Shaggy-related protein kinase theta	5.46e-32	0.275189	0.237	0.097	3.97e-27
Guard cell	GH_D05G0699	HMA5	Probable copper-transporting ATPase HMA5	5.83e-32	0.27378	0.201	0.075	4.24e-27
Guard cell	GH_A06G1529	WRKY65	Probable WRKY transcription factor 65	6.92e-32	0.330862	0.261	0.113	5.04e-27
Guard cell	GH_D09G0966	HSP70-15	Heat shock 70 kDa protein 15	7.55e-32	0.345169	0.358	0.179	5.49e-27
Guard cell	GH_A06G0221	Not available	Not available	8.01e-32	0.42203	0.132	0.039	5.83e-27
Guard cell	GH_D11G3657	HVA22J	HVA22-like protein j	9.35e-32	0.39432	0.208	0.08	6.8e-27
Guard cell	GH_D02G1866	alxA	ALG-2 interacting protein X	9.9e-32	0.288868	0.38	0.192	7.2e-27
Guard cell	GH_A01G1420	At2g36630	Sulfite exporter TauE/SafE family protein 4	1.11e-31	0.458884	0.683	0.448	8.05e-27
Guard cell	GH_D10G0781	At1g80440	F-box/kelch-repeat protein At1g80440	1.14e-31	0.622557	0.459	0.256	8.32e-27
Guard cell	GH_A08G0932	C3	Complement C3	1.25e-31	0.382184	0.488	0.275	9.11e-27
Guard cell	GH_D05G2509	DDB_G0289029	IST1-like protein	1.25e-31	0.402565	0.276	0.123	9.11e-27
Guard cell	GH_D02G2596	PID	Protein kinase PINOID	1.53e-31	0.253906	0.114	0.03	1.11e-26
Guard cell	GH_D09G1456	LRAT	Lecithin retinol acyltransferase	1.77e-31	0.313288	0.239	0.1	1.28e-26
Guard cell	GH_D12G1003	ERF114	Ethylene-responsive transcription factor ERF114	1.88e-31	0.610998	0.704	0.489	1.37e-26
Guard cell	GH_A05G2640	CYP81E8	Cytochrome P450 81E8	2.17e-31	0.488215	0.824	0.562	1.58e-26
Guard cell	GH_A02G0023	At1g06840	Probable LRR receptor-like serine/threonine-protein kinase At1g06840	2.54e-31	0.340563	0.292	0.133	1.85e-26
Guard cell	GH_A13G0248	Not available	Not available	2.66e-31	0.616611	0.235	0.099	1.94e-26
Guard cell	GH_D03G1180	CALS10	Callose synthase 10	2.89e-31	0.333677	0.204	0.079	2.11e-26
Guard cell	GH_A09G2425	Not available	Not available	2.99e-31	0.31814	0.204	0.079	2.18e-26
Guard cell	GH_A11G2954	ATL6	E3 ubiquitin-protein ligase ATL6	3.05e-31	0.556154	0.448	0.252	2.22e-26
Guard cell	GH_A06G0578	At5g35200	Putative clathrin assembly protein At5g35200	3.14e-31	0.322474	0.31	0.146	2.29e-26
Guard cell	GH_A05G1707	Map1a	Microtubule-associated protein 1A	3.45e-31	0.408126	0.208	0.082	2.51e-26
Guard cell	GH_A09G0349	GLCAK1	Glucuronokinase 1	3.48e-31	0.328854	0.26	0.113	2.53e-26
Guard cell	GH_A12G1868	At4g39670	ACD11 homolog protein	3.53e-31	0.303845	0.285	0.128	2.57e-26
Guard cell	GH_A02G1029	Not available	Histone H3.3	3.61e-31	0.260396	0.223	0.089	2.62e-26
Guard cell	GH_A05G0341	ALEU	Thiol protease aleurain	3.79e-31	0.35451	0.141	0.044	2.76e-26
Guard cell	GH_A09G0889	B120	G-type lectin S-receptor-like serine/threonine-protein kinase B120	4.32e-31	0.394871	0.203	0.078	3.14e-26
Guard cell	GH_A08G0678	At2g30620	Histone H1.2	4.37e-31	0.51507	0.175	0.063	3.18e-26
Guard cell	GH_D08G1266	At1g64710	Alcohol dehydrogenase-like 4	4.78e-31	0.369885	0.208	0.082	3.47e-26
Guard cell	GH_A12G2093	dnaJ	Chaperone protein DnaJ	4.79e-31	0.33954	0.233	0.097	3.49e-26
Guard cell	GH_A08G0468	SAG21	Protein SENESCENCE-ASSOCIATED GENE 21, mitochondrial	4.81e-31	0.44591	0.378	0.196	3.5e-26
Guard cell	GH_D02G2363	Not available	Glycine-rich RNA-binding protein GRP1A	4.94e-31	0.309394	0.255	0.11	3.6e-26
Guard cell	GH_A03G1657	GATL9	Probable galacturonosyltransferase-like 9	5.68e-31	0.602249	0.245	0.108	4.13e-26
Guard cell	GH_D09G2096	At3g50808	Uncharacterized protein At3g50808	5.86e-31	0.373121	0.345	0.174	4.26e-26
Guard cell	GH_A10G0277	Not available	Not available	6.59e-31	0.547609	0.392	0.212	4.8e-26
Guard cell	GH_A10G1846	FRS11	Protein FAR1-RELATED SEQUENCE 11	6.78e-31	0.260115	0.172	0.06	4.94e-26
Guard cell	GH_D06G1824	TDT	Tonoplast dicarboxylate transporter	7.24e-31	0.549224	0.697	0.474	5.27e-26
Guard cell	GH_A13G1895	Nemp2	Nuclear envelope integral membrane protein 2	9.16e-31	0.507967	0.314	0.153	6.67e-26
Guard cell	GH_A09G0150	DURF2	E3 ubiquitin-protein ligase RDUF2	1.01e-30	0.571888	0.68	0.478	7.32e-26
Guard cell	GH_D05G0110	PHF3	PHD finger protein 3	1.02e-30	0.383459	0.378	0.197	7.39e-26
Guard cell	GH_A10G1016	CRK42	Cysteine-rich receptor-like protein kinase 42	1.03e-30	0.263949	0.211	0.083	7.48e-26
Guard cell	GH_A12G2499	SPAC23A1.17	SH3 domain-containing protein C23A1.17	1.07e-30	0.338225	0.364	0.187	7.77e-26
Guard cell	GH_A02G0866	Not available	Not available	1.13e-30	0.387888	0.234	0.099	8.22e-26
Guard cell	GH_D10G1571	PED1	3-ketoacyl-CoA thiolase 2, peroxisomal	1.16e-30	0.463193	0.564	0.355	8.45e-26
Guard cell	GH_D04G1378	AKR4C9	NADPH-dependent aldo-keto reductase, chloroplastic	1.19e-30	0.372837	0.432	0.235	8.68e-26
Guard cell	GH_D07G1135	IDM1	Increased DNA methylation 1	1.27e-30	0.295339	0.22	0.089	9.22e-26
Guard cell	GH_D01G2550	AMT2	Ammonium transporter 2	1.69e-30	0.431196	0.376	0.196	1.23e-25
Guard cell	GH_D05G0277	DSP8	Putative dual specificity protein phosphatase DSP8	1.7e-30	0.262186	0.188	0.069	1.24e-25
Guard cell	GH_D12G2727	GLT1	Glutamate synthase 1 [NADH], chloroplastic	1.72e-30	0.474027	0.369	0.192	1.25e-25
Guard cell	GH_A12G2751	HSP83A	Heat shock protein 83	2.06e-30	0.514257	0.722	0.494	1.5e-25
Guard cell	GH_A05G2312	At1g36730	Probable eukaryotic translation initiation factor 5-1	2.19e-30	0.317067	0.283	0.13	1.6e-25
Guard cell	GH_D02G0152	EPSIN2	Clathrin interactor EPSIN 2	2.21e-30	0.267131	0.268	0.12	1.6e-25
Guard cell	GH_D11G3426	APRL5	5'-adenylylsulfate reductase-like 5	2.27e-30	0.350867	0.188	0.071	1.65e-25
Guard cell	GH_A01G0075	CYPRO4	Protein CYPRO4	2.4e-30	0.548599	0.675	0.468	1.75e-25
Guard cell	GH_D07G2245	ppnP	Pyrimidine/purine nucleoside phosphorylase	2.43e-30	0.264501	0.303	0.14	1.77e-25
Guard cell	GH_A12G0322	SEC31	Protein transport protein SEC31	2.58e-30	0.289669	0.229	0.095	1.88e-25
Guard cell	GH_D07G1755	OXI1	Serine/threonine-protein kinase OXI1	3.15e-30	0.430766	0.245	0.106	2.3e-25
Guard cell	GH_A13G1953	THA1	Probable low-specificity L-threonine aldolase 1	3.3e-30	0.526849	0.33	0.164	2.4e-25
Guard cell	GH_A03G1672	TAH18	NADPH-dependent diflavin oxidoreductase 1	3.37e-30	0.350457	0.435	0.242	2.45e-25
Guard cell	GH_D04G1151	FBA6	Fructose-bisphosphate aldolase 6, cytosolic	3.37e-30	0.26958	0.254	0.109	2.45e-25
Guard cell	GH_A08G1637	At2g45070	Protein transport protein Sec61 subunit beta	3.41e-30	0.422041	0.458	0.269	2.48e-25
Guard cell	GH_A13G1255	Not available	Cysteine synthase	3.57e-30	0.534294	0.309	0.153	2.6e-25
Guard cell	GH_D13G0251	RPL12C	60S ribosomal protein L12-3	3.81e-30	0.265266	0.226	0.094	2.77e-25
Guard cell	GH_A12G0142	UGT85A24	7-deoxyloganetin glucosyltransferase	4.23e-30	0.489601	0.432	0.245	3.08e-25
Guard cell	GH_A03G1515	RIN4	RPM1-interacting protein 4	4.67e-30	0.484435	0.195	0.075	3.4e-25
Guard cell	GH_A05G0073	TET8	Tetraspanin-8	5.29e-30	0.563066	0.558	0.351	3.85e-25
Guard cell	GH_A11G3729	SPAC24B11.05	Uncharacterized protein C24B11.05	5.86e-30	0.474078	0.415	0.234	4.26e-25
Guard cell	GH_A05G0176	fosB	Metallothiol transferase FosB	6.01e-30	0.499673	0.102	0.026	4.38e-25
Guard cell	GH_D11G2039	At3g27390	Uncharacterized membrane protein At3g27390	6.36e-30	0.250466	0.136	0.042	4.63e-25
Guard cell	GH_A09G2330	PIX7	Probable serine/threonine-protein kinase PIX7	7.53e-30	0.313303	0.361	0.185	5.48e-25
Guard cell	GH_D13G0150	At3g55350	Protein ALP1-like	7.74e-30	0.58391	0.74	0.531	5.63e-25
Guard cell	GH_D04G1231	HIPP06	Heavy metal-associated isoprenylated plant protein 6	8.39e-30	0.45389	0.314	0.155	6.11e-25
Guard cell	GH_A11G3003	RCF2	Respiratory supercomplex factor 2, mitochondrial	8.64e-30	0.422663	0.627	0.406	6.29e-25
Guard cell	GH_D05G0436	CBL10	Calcineurin B-like protein 10	8.66e-30	0.436192	0.393	0.21	6.3e-25
Guard cell	GH_A11G0118	WRKY27	Probable WRKY transcription factor 27	9.1e-30	0.31987	0.263	0.116	6.62e-25
Guard cell	GH_D12G1388	Not available	Not available	1.1e-29	0.267632	0.23	0.096	7.99e-25
Guard cell	GH_A07G2500	Bub1	Mitotic checkpoint serine/threonine-protein kinase BUB1	1.34e-29	0.458004	0.351	0.178	9.72e-25
Guard cell	GH_A06G1925	HSP70	Heat shock cognate 70 kDa protein	1.46e-29	0.382256	0.939	0.835	1.06e-24
Guard cell	GH_A01G1066	VHA-B2	V-type proton ATPase subunit B2	1.71e-29	0.367249	0.38	0.199	1.24e-24
Guard cell	GH_A09G0988	Not available	Eukaryotic initiation factor 4A-8	1.98e-29	0.288614	0.261	0.117	1.44e-24
Guard cell	GH_A12G1862	HIR1	Hypersensitive-induced response protein 1	2.3e-29	0.289766	0.261	0.117	1.67e-24
Guard cell	GH_A01G1076	Not available	Not available	2.56e-29	0.490032	0.573	0.365	1.86e-24
Guard cell	GH_A03G1562	Not available	Not available	2.62e-29	0.399331	0.299	0.144	1.91e-24
Guard cell	GH_A12G1857	UBC2	Ubiquitin-conjugating enzyme E2 2	2.73e-29	0.405839	0.507	0.304	1.98e-24
Guard cell	GH_D11G2975	At3g05170	Phosphoglycerate mutase-like protein AT74	2.89e-29	0.325426	0.342	0.171	2.1e-24
Guard cell	GH_D08G1435	RAP2-3	Ethylene-responsive transcription factor RAP2-3	3.74e-29	0.486292	0.634	0.427	2.72e-24
Guard cell	GH_A09G0350	RGLG2	E3 ubiquitin-protein ligase RGLG2	3.85e-29	0.297121	0.255	0.113	2.8e-24
Guard cell	GH_A07G2273	CG17931	Putative SERF-like protein	3.87e-29	0.310894	0.298	0.143	2.82e-24
Guard cell	GH_D07G1177	SAP3	Zinc finger A20 and AN1 domain-containing stress-associated protein 3	3.97e-29	0.629316	0.348	0.184	2.89e-24
Guard cell	GH_A03G2129	thrS	Threonine--tRNA ligase	4.01e-29	0.329784	0.382	0.2	2.92e-24
Guard cell	GH_D05G0445	babam1	BRISC and BRCA1-A complex member 1	4.1e-29	0.267834	0.235	0.1	2.98e-24
Guard cell	GH_A06G2247	LARP6A	La-related protein 6A	4.73e-29	0.276219	0.312	0.15	3.44e-24
Guard cell	GH_D02G1414	At2g44130	F-box/kelch-repeat protein At2g44130	4.86e-29	0.432574	0.545	0.342	3.54e-24
Guard cell	GH_D05G0508	prp12	Pre-mRNA-splicing factor prp12	4.88e-29	0.529162	0.527	0.314	3.55e-24
Guard cell	GH_A12G0247	MEE14	CCG-binding protein 1	5.11e-29	0.672294	0.312	0.158	3.72e-24
Guard cell	GH_D01G1681	Not available	Not available	5.58e-29	0.250334	0.299	0.141	4.06e-24
Guard cell	GH_D08G2342	SAR1A	GTP-binding protein SAR1A	5.86e-29	0.381724	0.292	0.14	4.27e-24
Guard cell	GH_A03G1249	GEK1	D-aminoacyl-tRNA deacylase	6.71e-29	0.426766	0.426	0.239	4.88e-24
Guard cell	GH_A04G1371	Not available	Not available	7.03e-29	0.250701	0.281	0.129	5.12e-24
Guard cell	GH_D06G1877	WUN1	Wound-induced protein 1	7.17e-29	0.482374	0.618	0.416	5.22e-24
Guard cell	GH_D02G0678	NAC017	NAC domain-containing protein 17	7.36e-29	0.291054	0.239	0.104	5.36e-24
Guard cell	GH_D06G1173	Os01g0253300	Importin subunit alpha-1a	7.42e-29	0.27431	0.251	0.111	5.4e-24
Guard cell	GH_A09G1682	S1FA2	DNA-binding protein S1FA2	7.56e-29	0.293719	0.378	0.199	5.5e-24
Guard cell	GH_A12G1745	AKR4C10	Aldo-keto reductase family 4 member C10	8.03e-29	0.327154	0.344	0.175	5.84e-24
Guard cell	GH_A10G2255	ABCG24	ABC transporter G family member 24	8.44e-29	0.308878	0.186	0.071	6.14e-24
Guard cell	GH_A08G2404	At1g54690	Probable histone H2AXb	8.45e-29	0.301945	0.283	0.133	6.15e-24
Guard cell	GH_D08G0484	SAG21	Protein SENESCENCE-ASSOCIATED GENE 21, mitochondrial	9.19e-29	0.629238	0.684	0.495	6.69e-24
Guard cell	GH_D03G0407	ABCC2	Canalicular multispecific organic anion transporter 1	9.36e-29	0.36375	0.611	0.381	6.81e-24
Guard cell	GH_A05G0976	UBC7	Ubiquitin-conjugating enzyme E2 7	1.07e-28	0.354091	0.175	0.065	7.78e-24
Guard cell	GH_D03G1940	Not available	Glycerol-3-phosphate acyltransferase, chloroplastic	1.1e-28	0.283094	0.274	0.127	7.98e-24
Guard cell	GH_D05G3285	LPP2	Lipid phosphate phosphatase 2	1.16e-28	0.376003	0.283	0.134	8.44e-24
Guard cell	GH_A06G1822	At1g03370	C2 and GRAM domain-containing protein At1g03370	1.27e-28	0.328672	0.277	0.13	9.2e-24
Guard cell	GH_A07G0802	ARB_01444	Probable endo-1,3(4)-beta-glucanase ARB_01444	1.3e-28	0.379114	0.238	0.104	9.48e-24
Guard cell	GH_A11G1628	CCT1	Choline-phosphate cytidylyltransferase 1	1.45e-28	0.395465	0.415	0.227	1.06e-23
Guard cell	GH_A05G1572	PDC1	Pyruvate decarboxylase 1	1.55e-28	0.325366	0.197	0.076	1.13e-23
Guard cell	GH_D10G0289	Not available	Not available	1.55e-28	0.521193	0.459	0.266	1.13e-23
Guard cell	GH_A04G1252	STH-2	Pathogenesis-related protein STH-2	1.58e-28	1.31946	0.171	0.065	1.15e-23
Guard cell	GH_A02G0292	GSTU7	Glutathione S-transferase U7	1.6e-28	0.491423	0.411	0.225	1.17e-23
Guard cell	GH_A10G0221	SPHK1	Sphingosine kinase 1	1.65e-28	0.357455	0.282	0.134	1.2e-23
Guard cell	GH_D10G1255	VSR1	Vacuolar-sorting receptor 1	1.7e-28	0.278989	0.158	0.055	1.24e-23
Guard cell	GH_A11G1780	Not available	Not available	1.79e-28	0.352292	0.238	0.104	1.3e-23
Guard cell	GH_D02G0552	Not available	Major allergen Pru ar 1	1.93e-28	0.802547	0.223	0.096	1.41e-23
Guard cell	GH_A09G0996	VPS37A	Vacuolar protein sorting-associated protein 37A	2.21e-28	0.373066	0.347	0.179	1.61e-23
Guard cell	GH_D13G0330	Not available	Glycine-rich RNA-binding protein GRP1A	2.29e-28	0.352501	0.391	0.21	1.67e-23
Guard cell	GH_D12G1750	tmem97	Transmembrane protein 97	2.32e-28	0.547854	0.197	0.078	1.69e-23
Guard cell	GH_D09G1667	ORP3A	Oxysterol-binding protein-related protein 3A	2.41e-28	0.46067	0.479	0.284	1.76e-23
Guard cell	GH_D02G0058	tom1l2	TOM1-like protein 2	2.49e-28	0.418811	0.483	0.288	1.81e-23
Guard cell	GH_D08G2087	AAE3	Oxalate--CoA ligase	2.78e-28	0.53039	0.767	0.583	2.03e-23
Guard cell	GH_A03G1742	TIFY9	Protein TIFY 9	3.09e-28	0.491926	0.323	0.164	2.25e-23
Guard cell	GH_D06G1010	CSE	Caffeoylshikimate esterase	3.3e-28	0.322048	0.162	0.058	2.4e-23
Guard cell	GH_A03G0497	ZAT12	Zinc finger protein ZAT12	3.79e-28	0.676892	0.361	0.19	2.76e-23
Guard cell	GH_A06G1952	UBL5	Ubiquitin-like protein 5	5.15e-28	0.335783	0.358	0.191	3.74e-23
Guard cell	GH_A08G1297	NUP98A	Nuclear pore complex protein NUP98A	5.33e-28	0.409447	0.266	0.124	3.88e-23
Guard cell	GH_D02G2188	SPAC6C3.02c	Uncharacterized protein C6C3.02c	5.53e-28	0.443679	0.595	0.4	4.03e-23
Guard cell	GH_D13G2310	RZFP34	Probable E3 ubiquitin-protein ligase RZFP34	5.95e-28	0.536587	0.402	0.226	4.33e-23
Guard cell	GH_A05G0870	Not available	Not available	6.26e-28	0.394101	0.136	0.044	4.56e-23
Guard cell	GH_A01G0885	CSLE1	Cellulose synthase-like protein E1	6.4e-28	0.31764	0.248	0.111	4.66e-23
Guard cell	GH_D13G2365	Not available	Not available	6.65e-28	0.324923	0.256	0.116	4.84e-23
Guard cell	GH_A11G0087	ERF026	Ethylene-responsive transcription factor ERF026	7.08e-28	0.266642	0.136	0.044	5.15e-23
Guard cell	GH_A06G1800	RNP1	Heterogeneous nuclear ribonucleoprotein 1	7.3e-28	0.253996	0.166	0.06	5.31e-23
Guard cell	GH_A13G2570	ZAT11	Zinc finger protein ZAT11	7.99e-28	0.408635	0.898	0.715	5.82e-23
Guard cell	GH_A09G1182	DNAJ1	DnaJ protein homolog	9.19e-28	0.482288	0.7	0.508	6.68e-23
Guard cell	GH_A03G0604	Not available	Not available	9.88e-28	0.334751	0.224	0.096	7.19e-23
Guard cell	GH_A11G0884	ASK8	Shaggy-related protein kinase theta	9.99e-28	0.328966	0.193	0.077	7.27e-23
Guard cell	GH_A12G1722	GAD4	Glutamate decarboxylase 4	1.04e-27	0.640428	0.217	0.093	7.54e-23
Guard cell	GH_A05G3371	Not available	Not available	1.13e-27	0.25283	0.142	0.047	8.25e-23
Guard cell	GH_D01G0779	Not available	Protein translation factor SUI1 homolog	1.26e-27	0.464422	0.705	0.5	9.19e-23
Guard cell	GH_D07G2041	CCT1	Choline-phosphate cytidylyltransferase 1	1.39e-27	0.383168	0.41	0.23	1.01e-22
Guard cell	GH_D10G1431	IPMS2	2-isopropylmalate synthase 2, chloroplastic	1.51e-27	0.294156	0.299	0.145	1.1e-22
Guard cell	GH_D05G2119	VEP1	3-oxo-Delta(4,5)-steroid 5-beta-reductase	1.82e-27	0.525397	0.595	0.387	1.33e-22
Guard cell	GH_D10G1948	FRS11	Protein FAR1-RELATED SEQUENCE 11	1.84e-27	0.276984	0.265	0.123	1.34e-22
Guard cell	GH_D11G3068	dnajb6	DnaJ homolog subfamily B member 6	2.18e-27	0.360062	0.398	0.218	1.58e-22
Guard cell	GH_A13G0131	DRP1E	Dynamin-related protein 1E	2.18e-27	0.274647	0.378	0.199	1.58e-22
Guard cell	GH_A09G0647	Not available	Cytochrome P450 CYP736A12	2.43e-27	0.430723	0.261	0.12	1.77e-22
Guard cell	GH_A05G3885	CGS1	Cystathionine gamma-synthase 1, chloroplastic	2.47e-27	0.360094	0.415	0.236	1.8e-22
Guard cell	GH_D08G0275	YTA7	Tat-binding homolog 7	2.61e-27	0.341096	0.191	0.076	1.9e-22
Guard cell	GH_D12G2550	At5g41670	6-phosphogluconate dehydrogenase, decarboxylating 2, chloroplastic	2.62e-27	0.288151	0.268	0.124	1.91e-22
Guard cell	GH_D07G0896	APF2	Aspartyl protease family protein 2	2.69e-27	0.464494	0.338	0.177	1.95e-22
Guard cell	GH_D12G0546	Not available	Not available	2.94e-27	0.305098	0.4	0.218	2.14e-22
Guard cell	GH_D07G1488	PI4KG4	Phosphatidylinositol 4-kinase gamma 4	3.17e-27	0.381385	0.38	0.208	2.31e-22
Guard cell	GH_A09G1766	GSTL3	Glutathione S-transferase L3	3.27e-27	0.372994	0.23	0.099	2.38e-22
Guard cell	GH_A10G0624	RPL28A	60S ribosomal protein L28-1	3.72e-27	0.302319	0.307	0.154	2.71e-22
Guard cell	GH_D02G2393	RD19A	Cysteine protease RD19A	3.76e-27	0.314041	0.273	0.128	2.73e-22
Guard cell	GH_D12G1719	GAD4	Glutamate decarboxylase 4	4.1e-27	0.407064	0.213	0.09	2.98e-22
Guard cell	GH_D03G0535	BPA1	Binding partner of ACD11 1	4.38e-27	0.335188	0.226	0.099	3.19e-22
Guard cell	GH_D11G1788	POX2	Proline dehydrogenase 2, mitochondrial	4.47e-27	0.41336	0.6	0.392	3.25e-22
Guard cell	GH_A09G0837	Not available	Not available	5.95e-27	0.253909	0.144	0.049	4.33e-22
Guard cell	GH_A07G1258	Not available	Calmodulin	6.27e-27	0.260897	0.308	0.152	4.56e-22
Guard cell	GH_A11G0921	HSFB2B	Heat stress transcription factor B-2b	6.76e-27	0.378591	0.362	0.196	4.92e-22
Guard cell	GH_A05G0560	At4g32390	Probable sugar phosphate/phosphate translocator At4g32390	8.11e-27	0.250412	0.223	0.095	5.9e-22
Guard cell	GH_D11G2052	CLASRP	CLK4-associating serine/arginine rich protein	8.2e-27	0.25323	0.145	0.05	5.97e-22
Guard cell	GH_A03G1443	Not available	Not available	8.4e-27	0.542757	0.129	0.042	6.11e-22
Guard cell	GH_D04G1624	MYB102	Transcription factor MYB102	8.55e-27	0.315791	0.533	0.313	6.22e-22
Guard cell	GH_D09G1154	Not available	Calmodulin	8.97e-27	0.487729	0.675	0.5	6.53e-22
Guard cell	GH_A08G2738	FATB1	Palmitoyl-acyl carrier protein thioesterase, chloroplastic	1.07e-26	0.363978	0.266	0.127	7.79e-22
Guard cell	GH_A07G0863	CYP81D1	Cytochrome P450 81D1	1.17e-26	0.281631	0.184	0.072	8.5e-22
Guard cell	GH_D12G2412	Not available	L-lactate dehydrogenase A	1.19e-26	0.443518	0.423	0.241	8.63e-22
Guard cell	GH_A13G2313	RZFP34	Probable E3 ubiquitin-protein ligase RZFP34	1.19e-26	0.765607	0.578	0.391	8.63e-22
Guard cell	GH_A08G0155	Tmem45a	Transmembrane protein 45A	1.22e-26	0.320097	0.109	0.031	8.91e-22
Guard cell	GH_D07G0564	HVA22E	HVA22-like protein e	1.23e-26	0.356972	0.32	0.164	8.98e-22
Guard cell	GH_D01G1017	Not available	Not available	1.37e-26	0.439297	0.556	0.352	1e-21
Guard cell	GH_D05G2275	EXL2	Protein EXORDIUM-like 2	1.46e-26	0.745844	0.273	0.133	1.06e-21
Guard cell	GH_D13G2203	CKL2	Casein kinase 1-like protein 2	1.47e-26	0.252812	0.176	0.068	1.07e-21
Guard cell	GH_D10G0668	CHMP1A	ESCRT-related protein CHMP1A	1.65e-26	0.543936	0.617	0.434	1.2e-21
Guard cell	GH_D08G2108	SPPL2	Signal peptide peptidase-like 2	1.69e-26	0.403405	0.242	0.109	1.23e-21
Guard cell	GH_A05G3263	LPP2	Lipid phosphate phosphatase 2	1.87e-26	0.372424	0.188	0.076	1.36e-21
Guard cell	GH_D05G1746	ATG8C	Autophagy-related protein 8C	1.94e-26	0.283913	0.268	0.127	1.41e-21
Guard cell	GH_A05G0983	RABE1C	Ras-related protein RABE1c	1.95e-26	0.324106	0.345	0.18	1.42e-21
Guard cell	GH_A06G0201	ERF008	Ethylene-responsive transcription factor ERF008	2.14e-26	0.441474	0.233	0.105	1.55e-21
Guard cell	GH_A05G2758	MYB6	Transcription repressor MYB6	2.16e-26	0.388036	0.529	0.331	1.57e-21
Guard cell	GH_A11G2011	CLASRP	CLK4-associating serine/arginine rich protein	2.23e-26	0.30017	0.216	0.093	1.62e-21
Guard cell	GH_A01G2312	dnaJ	Chaperone protein DnaJ	2.37e-26	0.287507	0.142	0.049	1.72e-21
Guard cell	GH_A11G1327	At2g30620	Histone H1.2	2.73e-26	0.494659	0.115	0.036	1.99e-21
Guard cell	GH_A05G0858	HDT1	Histone deacetylase HDT1	3.01e-26	0.258401	0.198	0.081	2.19e-21
Guard cell	GH_A03G1127	DDB_G0289029	IST1-like protein	3.16e-26	0.618437	0.223	0.098	2.3e-21
Guard cell	GH_A01G1686	CXE11	Probable carboxylesterase 11	3.17e-26	0.31788	0.286	0.14	2.31e-21
Guard cell	GH_D06G1950	HSP70	Heat shock cognate 70 kDa protein	3.21e-26	0.377876	0.916	0.835	2.33e-21
Guard cell	GH_D05G2007	DA1	Protein DA1	4.05e-26	0.291262	0.292	0.145	2.94e-21
Guard cell	GH_D12G0254	MEE14	CCG-binding protein 1	4.07e-26	0.481058	0.437	0.256	2.96e-21
Guard cell	GH_D13G0718	TEM1	AP2/ERF and B3 domain-containing transcription repressor TEM1	4.23e-26	0.318548	0.332	0.172	3.08e-21
Guard cell	GH_D13G2199	SPBC776.05	Uncharacterized membrane protein C776.05	4.29e-26	0.44905	0.464	0.277	3.12e-21
Guard cell	GH_A08G1250	ENPP4	Bis(5'-adenosyl)-triphosphatase ENPP4	4.58e-26	0.255269	0.3	0.148	3.33e-21
Guard cell	GH_D05G0178	At1g15400	Uncharacterized protein At1g15400	4.74e-26	0.311333	0.433	0.251	3.45e-21
Guard cell	GH_A07G0521	Not available	Calnexin homolog	5.06e-26	0.344196	0.242	0.111	3.68e-21
Guard cell	GH_A01G1529	GAD4	Glutamate decarboxylase 4	7.41e-26	0.466873	0.468	0.28	5.39e-21
Guard cell	GH_D02G1929	GRXC9	Glutaredoxin-C9	9.07e-26	0.535081	0.642	0.447	6.6e-21
Guard cell	GH_D10G2111	AGD11	Probable ADP-ribosylation factor GTPase-activating protein AGD11	9.7e-26	0.29771	0.241	0.111	7.06e-21
Guard cell	GH_D12G0050	BG	Basic 7S globulin	1.16e-25	0.802255	0.758	0.579	8.45e-21
Guard cell	GH_A12G2960	AOX1A	Ubiquinol oxidase 1a, mitochondrial	1.24e-25	0.291873	0.129	0.043	8.99e-21
Guard cell	GH_D03G1673	HSP83A	Heat shock protein 83	1.26e-25	0.314644	0.278	0.135	9.14e-21
Guard cell	GH_D12G1691	RPI2	Probable ribose-5-phosphate isomerase 2	1.34e-25	0.275536	0.246	0.115	9.72e-21
Guard cell	GH_D10G2556	RHC2A	Probable E3 ubiquitin-protein ligase RHC2A	1.55e-25	0.539463	0.481	0.309	1.13e-20
Guard cell	GH_D01G2330	RPP2B	60S acidic ribosomal protein P2B	1.65e-25	0.312133	0.304	0.155	1.2e-20
Guard cell	GH_A06G2051	MED26C	Probable mediator of RNA polymerase II transcription subunit 26c	1.74e-25	0.251208	0.167	0.065	1.26e-20
Guard cell	GH_D12G1217	BAP2	BON1-associated protein 2	1.84e-25	0.36069	0.207	0.089	1.34e-20
Guard cell	GH_D02G2462	At3g58360	MATH domain and coiled-coil domain-containing protein At3g58360	1.91e-25	0.383327	0.569	0.375	1.39e-20
Guard cell	GH_A08G1919	ERF5	Ethylene-responsive transcription factor 5	1.99e-25	0.365176	0.239	0.11	1.45e-20
Guard cell	GH_D10G0236	SKIP27	F-box protein SKIP27	2.04e-25	0.495392	0.648	0.455	1.48e-20
Guard cell	GH_D01G1847	CXE11	Probable carboxylesterase 11	2.04e-25	0.323749	0.307	0.154	1.49e-20
Guard cell	GH_A02G0108	PGM1	2,3-bisphosphoglycerate-independent phosphoglycerate mutase	2.06e-25	0.265042	0.296	0.147	1.5e-20
Guard cell	GH_D08G2410	At1g54690	Probable histone H2AXb	2.39e-25	0.31229	0.411	0.234	1.74e-20
Guard cell	GH_A04G1053	At3g01520	Universal stress protein A-like protein	2.42e-25	0.385294	0.198	0.085	1.76e-20
Guard cell	GH_A03G1803	RMA1H1	E3 ubiquitin-protein ligase RMA1H1	2.54e-25	0.412022	0.467	0.278	1.85e-20
Guard cell	GH_D01G2295	Not available	Secoisolariciresinol dehydrogenase (Fragment)	2.62e-25	0.353534	0.878	0.703	1.9e-20
Guard cell	GH_A04G0992	Not available	Not available	2.63e-25	0.343852	0.529	0.331	1.92e-20
Guard cell	GH_A08G0368	ASK8	Shaggy-related protein kinase theta	3.16e-25	0.25896	0.354	0.188	2.3e-20
Guard cell	GH_A05G0500	At2g25737	Sulfite exporter TauE/SafE family protein 3	3.47e-25	0.319302	0.229	0.103	2.52e-20
Guard cell	GH_A05G0434	CBL10	Calcineurin B-like protein 10	4.14e-25	0.271577	0.261	0.125	3.02e-20
Guard cell	GH_A12G0739	ERF114	Ethylene-responsive transcription factor ERF114	4.22e-25	0.451961	0.807	0.646	3.07e-20
Guard cell	GH_A11G0646	At3g26670	Probable magnesium transporter NIPA8	4.44e-25	0.266762	0.155	0.058	3.23e-20
Guard cell	GH_D09G0402	At5g14285	TLC domain-containing protein At5g14285	5.06e-25	0.251894	0.179	0.071	3.68e-20
Guard cell	GH_A05G2634	MYB44	Transcription factor MYB44	5.33e-25	0.375174	0.307	0.16	3.88e-20
Guard cell	GH_A03G1739	GILP	GSH-induced LITAF domain protein	5.67e-25	0.402046	0.651	0.449	4.13e-20
Guard cell	GH_A02G0361	VIT_05s0020g04080	1,2-dihydroxy-3-keto-5-methylthiopentene dioxygenase 2	5.71e-25	0.32728	0.627	0.41	4.16e-20
Guard cell	GH_D05G2064	coq10b	Coenzyme Q-binding protein COQ10 homolog B, mitochondrial	5.95e-25	0.262818	0.281	0.138	4.33e-20
Guard cell	GH_A03G0331	CIPK11	CBL-interacting serine/threonine-protein kinase 11	6.18e-25	0.385766	0.692	0.49	4.5e-20
Guard cell	GH_A11G3719	HSP70	Heat shock cognate 70 kDa protein	6.66e-25	0.390753	0.824	0.669	4.85e-20
Guard cell	GH_A07G0097	Not available	Not available	6.92e-25	0.348787	0.414	0.241	5.03e-20
Guard cell	GH_A09G1782	IPCS1	Phosphatidylinositol:ceramide inositolphosphotransferase 1	7.06e-25	0.551975	0.395	0.232	5.14e-20
Guard cell	GH_A13G1236	purM	Phosphoribosylformylglycinamidine cyclo-ligase	8.06e-25	0.254758	0.189	0.079	5.87e-20
Guard cell	GH_D05G0115	Not available	Not available	8.28e-25	0.253047	0.264	0.126	6.02e-20
Guard cell	GH_A09G1053	At1g65240	Aspartic proteinase-like protein 2	8.62e-25	0.263892	0.154	0.058	6.27e-20
Guard cell	GH_A11G1092	Cht10	Chitinase 10	8.65e-25	0.582797	0.283	0.141	6.3e-20
Guard cell	GH_A02G1730	PCKA	Phosphoenolpyruvate carboxykinase (ATP)	9.12e-25	0.509842	0.627	0.431	6.63e-20
Guard cell	GH_D11G0650	Not available	Not available	9.82e-25	0.394941	0.613	0.391	7.15e-20
Guard cell	GH_D07G0958	LACS8	Long chain acyl-CoA synthetase 8	1.02e-24	0.295295	0.226	0.102	7.44e-20
Guard cell	GH_A10G1798	Not available	Not available	1.07e-24	0.438712	0.128	0.044	7.75e-20
Guard cell	GH_A03G0505	HIS2B	Histone H2B	1.1e-24	0.255275	0.18	0.073	8.02e-20
Guard cell	GH_A11G0263	At4g16820	Phospholipase A1-Ibeta2, chloroplastic	1.16e-24	0.335057	0.316	0.163	8.41e-20
Guard cell	GH_A11G3033	PHRF1	PHD and RING finger domain-containing protein 1	1.33e-24	0.303265	0.266	0.131	9.71e-20
Guard cell	GH_D08G1455	WRKY23	Probable WRKY transcription factor 23	1.53e-24	0.319711	0.374	0.202	1.12e-19
Guard cell	GH_A09G2161	At3g50808	Uncharacterized protein At3g50808	1.59e-24	0.327536	0.466	0.281	1.16e-19
Guard cell	GH_D02G2646	NUDT18	Nudix hydrolase 18, mitochondrial	1.75e-24	0.569912	0.501	0.33	1.28e-19
Guard cell	GH_A10G1474	Not available	Pirin-like protein	2.02e-24	0.253323	0.212	0.093	1.47e-19
Guard cell	GH_A11G3303	SWEET2	Bidirectional sugar transporter SWEET2	2.09e-24	0.391176	0.379	0.211	1.52e-19
Guard cell	GH_A10G1867	AAE7	Acetate/butyrate--CoA ligase AAE7, peroxisomal	2.13e-24	0.296138	0.332	0.178	1.55e-19
Guard cell	GH_A08G2524	HSFA1B	Heat stress transcription factor A-1b	2.19e-24	0.288964	0.184	0.076	1.6e-19
Guard cell	GH_D01G1414	Not available	Not available	2.2e-24	0.319596	0.268	0.128	1.6e-19
Guard cell	GH_D11G3715	VPS37-2	Vacuolar protein-sorting-associated protein 37 homolog 2	2.39e-24	0.311156	0.298	0.153	1.74e-19
Guard cell	GH_A03G1452	Serp2	Stress-associated endoplasmic reticulum protein 2	3.12e-24	0.344466	0.234	0.11	2.27e-19
Guard cell	GH_A04G0990	HIS2B	Histone H2B	3.17e-24	0.254468	0.113	0.036	2.3e-19
Guard cell	GH_D01G0612	RMA3	E3 ubiquitin-protein ligase RMA3	3.17e-24	0.484782	0.347	0.191	2.31e-19
Guard cell	GH_A06G0838	RIPK	Serine/threonine-protein kinase RIPK	3.21e-24	0.342398	0.576	0.365	2.34e-19
Guard cell	GH_D06G0416	B3GALT7	Beta-1,3-galactosyltransferase 7	3.46e-24	0.392443	0.365	0.207	2.52e-19
Guard cell	GH_A03G1313	XTH28	Probable xyloglucan endotransglucosylase/hydrolase protein 28	3.69e-24	0.271716	0.283	0.141	2.69e-19
Guard cell	GH_D12G1870	At4g39670	ACD11 homolog protein	3.82e-24	0.403258	0.471	0.291	2.78e-19
Guard cell	GH_A11G2997	At3g05500	REF/SRPP-like protein At3g05500	3.83e-24	0.507445	0.902	0.782	2.79e-19
Guard cell	GH_D10G1962	AAE7	Acetate/butyrate--CoA ligase AAE7, peroxisomal	4.25e-24	0.273028	0.179	0.074	3.1e-19
Guard cell	GH_D11G2984	ATL6	E3 ubiquitin-protein ligase ATL6	4.67e-24	0.371538	0.135	0.048	3.4e-19
Guard cell	GH_A10G2448	RHC2A	Probable E3 ubiquitin-protein ligase RHC2A	4.94e-24	0.364907	0.495	0.304	3.6e-19
Guard cell	GH_A13G2632	Not available	Not available	5e-24	0.463936	0.568	0.378	3.64e-19
Guard cell	GH_A06G0441	B3GALT7	Beta-1,3-galactosyltransferase 7	5.67e-24	0.422045	0.451	0.277	4.13e-19
Guard cell	GH_A03G0350	WRKY24	WRKY transcription factor WRKY24	6.04e-24	0.355221	0.805	0.602	4.4e-19
Guard cell	GH_D10G2037	argS	Arginine--tRNA ligase	6.35e-24	0.286117	0.404	0.225	4.62e-19
Guard cell	GH_D06G1082	At2g24040	UPF0057 membrane protein At2g24040	6.4e-24	0.25629	0.323	0.169	4.66e-19
Guard cell	GH_D10G0268	At2g20760	Clathrin light chain 1	6.67e-24	0.278707	0.335	0.18	4.85e-19
Guard cell	GH_D05G3603	Not available	Not available	6.73e-24	0.352021	0.151	0.058	4.89e-19
Guard cell	GH_D05G2948	TPS9	Probable terpene synthase 9	7.01e-24	0.385504	0.145	0.054	5.1e-19
Guard cell	GH_A05G0269	PRO1	Profilin-1	7.34e-24	0.308385	0.58	0.379	5.34e-19
Guard cell	GH_D02G2249	At4g33920	Probable protein phosphatase 2C 63	7.45e-24	0.395931	0.25	0.122	5.42e-19
Guard cell	GH_A02G1099	Not available	Not available	8.16e-24	0.388879	0.481	0.296	5.94e-19
Guard cell	GH_A09G0780	PXG3	Probable peroxygenase 3	8.26e-24	0.378556	0.441	0.267	6.01e-19
Guard cell	GH_A05G2893	Chmp5	Charged multivesicular body protein 5	8.32e-24	0.316561	0.419	0.247	6.06e-19
Guard cell	GH_D12G2771	WRKY27	Probable WRKY transcription factor 27	9.5e-24	0.287826	0.622	0.399	6.91e-19
Guard cell	GH_A02G0532	Not available	Major allergen Pru ar 1	1.16e-23	1.09427	0.181	0.079	8.41e-19
Guard cell	GH_A11G3502	TGA21	TGACG-sequence-specific DNA-binding protein TGA-2.1	1.23e-23	0.276866	0.181	0.077	8.96e-19
Guard cell	GH_A06G2269	sec61a	Protein transport protein Sec61 subunit alpha	1.31e-23	0.321762	0.235	0.11	9.5e-19
Guard cell	GH_A08G0752	BG	Basic 7S globulin	1.32e-23	0.484884	0.564	0.368	9.59e-19
Guard cell	GH_A11G1196	UXS2	UDP-glucuronic acid decarboxylase 2	1.76e-23	0.299159	0.202	0.089	1.28e-18
Guard cell	GH_D11G2603	PCO2	Plant cysteine oxidase 2	2.16e-23	0.261224	0.185	0.078	1.57e-18
Guard cell	GH_D13G1101	BDG4	Probable lysophospholipase BODYGUARD 4	2.23e-23	0.334695	0.418	0.247	1.62e-18
Guard cell	GH_A13G1729	ERF4	Ethylene-responsive transcription factor 4	2.28e-23	0.284649	0.175	0.072	1.66e-18
Guard cell	GH_A09G1213	pitB	Phosphatidylinositol transfer protein 2	2.6e-23	0.297372	0.335	0.179	1.89e-18
Guard cell	GH_A10G1889	CML8	Calmodulin-like protein 8	3.07e-23	0.501733	0.669	0.489	2.24e-18
Guard cell	GH_A08G2183	Not available	Not available	3.18e-23	0.268221	0.295	0.153	2.32e-18
Guard cell	GH_D07G0623	CYP71A9	Cytochrome P450 71A9	3.49e-23	0.273405	0.295	0.15	2.54e-18
Guard cell	GH_D08G0828	ARG2	Indole-3-acetic acid-induced protein ARG2	3.7e-23	0.312954	0.964	0.897	2.69e-18
Guard cell	GH_A11G0175	Gpr107	Protein GPR107	3.86e-23	0.3148	0.138	0.051	2.81e-18
Guard cell	GH_A08G0612	ppk1	Polyphosphate kinase 1	3.93e-23	0.381028	0.215	0.098	2.86e-18
Guard cell	GH_A07G0841	Not available	Not available	4.41e-23	0.260059	0.138	0.051	3.21e-18
Guard cell	GH_D12G2123	LCB2a	Long chain base biosynthesis protein 2a	4.5e-23	0.268165	0.276	0.14	3.27e-18
Guard cell	GH_A04G1505	Os06g0717800	Probable protein phosphatase 2C 60	4.71e-23	0.489537	0.299	0.159	3.43e-18
Guard cell	GH_D02G2115	AVT3B	Amino acid transporter AVT3B	4.94e-23	0.508459	0.473	0.298	3.59e-18
Guard cell	GH_A08G0009	apt	Adenine phosphoribosyltransferase	5.24e-23	0.381846	0.652	0.465	3.81e-18
Guard cell	GH_D06G1466	SF3B2	Splicing factor 3B subunit 2	6.12e-23	0.331007	0.335	0.184	4.45e-18
Guard cell	GH_D01G1936	At4g38520	Probable protein phosphatase 2C 64	6.95e-23	0.268358	0.176	0.073	5.06e-18
Guard cell	GH_A10G0634	cysG	Siroheme synthase	7.41e-23	0.400993	0.454	0.275	5.39e-18
Guard cell	GH_A01G2375	ADF2	Actin-depolymerizing factor 2	7.78e-23	0.302628	0.408	0.239	5.66e-18
Guard cell	GH_D13G2594	EVN	Dolichol kinase EVAN	7.82e-23	0.266749	0.164	0.067	5.69e-18
Guard cell	GH_D07G0150	VPS2.1	Vacuolar protein sorting-associated protein 2 homolog 1	8.52e-23	0.312446	0.462	0.281	6.2e-18
Guard cell	GH_A11G2543	CAT4	Cationic amino acid transporter 4, vacuolar	8.91e-23	0.359649	0.194	0.086	6.48e-18
Guard cell	GH_D12G0336	ERD7	Protein EARLY-RESPONSIVE TO DEHYDRATION 7, chloroplastic	9.32e-23	0.4974	0.506	0.33	6.78e-18
Guard cell	GH_A05G1114	Os03g0784700	Ferredoxin--NADP reductase, root isozyme, chloroplastic	1.17e-22	0.328376	0.38	0.214	8.51e-18
Guard cell	GH_A12G2787	Arfrp1	ADP-ribosylation factor-related protein 1	1.2e-22	0.274905	0.198	0.088	8.75e-18
Guard cell	GH_D05G0536	CIPK6	CBL-interacting serine/threonine-protein kinase 6	1.24e-22	0.287724	0.288	0.149	9.01e-18
Guard cell	GH_A13G0176	WLIM2B	LIM domain-containing protein WLIM2b	1.42e-22	0.270773	0.229	0.107	1.03e-17
Guard cell	GH_D11G2843	MYOB1	Myosin-binding protein 1	1.5e-22	0.252836	0.188	0.081	1.09e-17
Guard cell	GH_A05G0828	FD3	Ferredoxin-3, chloroplastic	1.57e-22	0.298284	0.335	0.183	1.14e-17
Guard cell	GH_A10G1043	BAM9	Inactive beta-amylase 9	1.69e-22	0.380564	0.636	0.446	1.23e-17
Guard cell	GH_D08G0089	SKD1	Protein SUPPRESSOR OF K(+) TRANSPORT GROWTH DEFECT 1	2.4e-22	0.254762	0.312	0.169	1.74e-17
Guard cell	GH_D05G1763	CSC1	Calcium permeable stress-gated cation channel 1	2.49e-22	0.406183	0.219	0.104	1.81e-17
Guard cell	GH_D11G1965	At3g50690	Acidic leucine-rich nuclear phosphoprotein 32-related protein	2.52e-22	0.282788	0.26	0.131	1.83e-17
Guard cell	GH_A10G0224	SKIP27	F-box protein SKIP27	2.6e-22	0.324912	0.613	0.415	1.89e-17
Guard cell	GH_A06G1321	WIN2	Probable protein phosphatase 2C 59	2.63e-22	0.267428	0.146	0.057	1.91e-17
Guard cell	GH_D05G2774	MYB6	Transcription repressor MYB6	2.75e-22	0.379029	0.445	0.273	2e-17
Guard cell	GH_A05G3235	lip	Lipase	3.04e-22	0.398105	0.567	0.373	2.21e-17
Guard cell	GH_A04G1674	SPAC56F8.03	Eukaryotic translation initiation factor 5B	3.26e-22	0.290134	0.388	0.225	2.37e-17
Guard cell	GH_D05G4031	RIN4	RPM1-interacting protein 4	3.26e-22	0.255006	0.224	0.106	2.37e-17
Guard cell	GH_A05G2362	APXS	L-ascorbate peroxidase S, chloroplastic/mitochondrial	3.48e-22	0.353556	0.33	0.18	2.53e-17
Guard cell	GH_D11G0527	CATHB2	Cathepsin B-like protease 2	3.58e-22	0.339932	0.424	0.259	2.61e-17
Guard cell	GH_A13G0601	PBP1	Calcium-binding protein PBP1	4.56e-22	0.500883	0.181	0.078	3.31e-17
Guard cell	GH_D06G2308	sec61a	Protein transport protein Sec61 subunit alpha	4.62e-22	0.261835	0.256	0.128	3.36e-17
Guard cell	GH_A05G2200	BCA5	Beta carbonic anhydrase 5, chloroplastic	4.75e-22	0.351056	0.414	0.249	3.45e-17
Guard cell	GH_A13G1204	NAC079	NAC domain-containing protein 79	5.1e-22	0.376581	0.479	0.294	3.71e-17
Guard cell	GH_D10G1771	PGR5	Protein PROTON GRADIENT REGULATION 5, chloroplastic	5.87e-22	0.363847	0.611	0.405	4.27e-17
Guard cell	GH_D12G1499	SPCC24B10.10c	Uncharacterized AAA domain-containing protein C24B10.10c	6.28e-22	0.254229	0.195	0.087	4.57e-17
Guard cell	GH_A01G1811	SKP1A	SKP1-like protein 1A	6.79e-22	0.270818	0.36	0.203	4.94e-17
Guard cell	GH_A11G1898	BZIP2	bZIP transcription factor 2	6.79e-22	0.278436	0.254	0.125	4.94e-17
Guard cell	GH_D07G0289	ASP3	Aspartate aminotransferase 3, chloroplastic	7.06e-22	0.251057	0.318	0.171	5.14e-17
Guard cell	GH_D07G1038	Not available	Not available	7.14e-22	0.321573	0.193	0.086	5.2e-17
Guard cell	GH_D04G1270	UBQ10	Polyubiquitin 10	7.38e-22	0.375099	0.973	0.893	5.37e-17
Guard cell	GH_D06G1852	At1g03370	C2 and GRAM domain-containing protein At1g03370	7.54e-22	0.328291	0.298	0.159	5.49e-17
Guard cell	GH_D08G2585	PPC6-1	Probable protein phosphatase 2C 33	7.75e-22	0.264961	0.272	0.138	5.64e-17
Guard cell	GH_D11G0328	CPK10	Calcium-dependent protein kinase 10	8.01e-22	0.259444	0.404	0.237	5.83e-17
Guard cell	GH_D02G2442	At2g21160	Translocon-associated protein subunit alpha	1.1e-21	0.272705	0.133	0.05	8.03e-17
Guard cell	GH_A08G0109	OEP61	Outer envelope protein 61	1.16e-21	0.360366	0.508	0.327	8.47e-17
Guard cell	GH_D11G3502	MED26B	Probable mediator of RNA polymerase II transcription subunit 26b	1.25e-21	0.271939	0.409	0.242	9.06e-17
Guard cell	GH_D12G2143	Not available	Not available	1.28e-21	0.454508	0.797	0.594	9.28e-17
Guard cell	GH_D05G0313	CKL1	Casein kinase 1-like protein 1	1.33e-21	0.271407	0.163	0.068	9.68e-17
Guard cell	GH_D02G1793	TPS9	Probable alpha,alpha-trehalose-phosphate synthase [UDP-forming] 9	1.52e-21	0.324228	0.488	0.312	1.11e-16
Guard cell	GH_A12G2594	MGL	Methionine gamma-lyase	1.53e-21	0.379539	0.603	0.417	1.11e-16
Guard cell	GH_D05G2320	Not available	Not available	1.6e-21	0.483642	0.235	0.116	1.16e-16
Guard cell	GH_D13G1609	UBQ10	Polyubiquitin 10	1.73e-21	0.405634	0.943	0.857	1.26e-16
Guard cell	GH_A11G0165	tmem120	Transmembrane protein 120 homolog	1.87e-21	0.266165	0.239	0.117	1.36e-16
Guard cell	GH_D04G1587	STH-2	Pathogenesis-related protein STH-2	1.9e-21	0.690225	0.119	0.043	1.38e-16
Guard cell	GH_D11G1929	BZIP2	bZIP transcription factor 2	1.9e-21	0.289696	0.133	0.05	1.38e-16
Guard cell	GH_D13G0397	Not available	Not available	2.25e-21	0.389601	0.607	0.441	1.64e-16
Guard cell	GH_D07G1240	Not available	Calmodulin	2.47e-21	0.315007	0.358	0.207	1.8e-16
Guard cell	GH_D11G1642	CLE19	CLAVATA3/ESR (CLE)-related protein 19	2.48e-21	0.257374	0.233	0.111	1.8e-16
Guard cell	GH_D04G1367	Pdzd4	PDZ domain-containing protein 4	2.5e-21	0.380762	0.254	0.128	1.82e-16
Guard cell	GH_A13G0028	Not available	Not available	2.57e-21	0.4296	0.414	0.257	1.87e-16
Guard cell	GH_D02G1896	GILP	GSH-induced LITAF domain protein	2.84e-21	0.352101	0.67	0.483	2.06e-16
Guard cell	GH_A07G2426	Not available	Not available	2.85e-21	0.332065	0.136	0.052	2.07e-16
Guard cell	GH_A10G1855	BETV1F	Major pollen allergen Bet v 1-F/I	2.85e-21	1.21102	0.16	0.07	2.07e-16
Guard cell	GH_D08G1781	CDKF-4	Cyclin-dependent kinase F-4	3.09e-21	0.265044	0.294	0.157	2.25e-16
Guard cell	GH_A13G2255	At1g67300	Probable plastidic glucose transporter 2	3.13e-21	0.294668	0.278	0.145	2.28e-16
Guard cell	GH_D01G0791	Not available	Not available	3.43e-21	0.424169	0.254	0.13	2.5e-16
Guard cell	GH_A12G0749	NAPRT2	Nicotinate phosphoribosyltransferase 2	3.47e-21	0.262263	0.279	0.147	2.52e-16
Guard cell	GH_A10G0790	At1g15670	F-box/kelch-repeat protein At1g15670	4.53e-21	0.49849	0.402	0.238	3.3e-16
Guard cell	GH_D11G0531	GH3.1	Probable indole-3-acetic acid-amido synthetase GH3.1	4.55e-21	0.61129	0.485	0.317	3.31e-16
Guard cell	GH_A12G2892	CML27	Probable calcium-binding protein CML27	4.69e-21	0.647646	0.708	0.573	3.41e-16
Guard cell	GH_D04G0648	ZFC3H1	Zinc finger C3H1 domain-containing protein	4.79e-21	0.389853	0.254	0.129	3.48e-16
Guard cell	GH_A01G2197	NHL10	NDR1/HIN1-like protein 10	6.02e-21	0.761284	0.631	0.452	4.38e-16
Guard cell	GH_A08G0593	Not available	Not available	6.28e-21	0.312726	0.279	0.146	4.57e-16
Guard cell	GH_A05G1910	CYCT1-1	Cyclin-T1-4	6.4e-21	0.310804	0.312	0.174	4.66e-16
Guard cell	GH_D01G0087	Not available	Basic secretory protease (Fragments)	6.69e-21	0.274234	0.133	0.05	4.87e-16
Guard cell	GH_D02G1303	At3g17800	UV-B-induced protein At3g17800, chloroplastic	8.78e-21	0.283877	0.625	0.415	6.39e-16
Guard cell	GH_A08G0314	At3g52120	SURP and G-patch domain-containing protein 1-like protein	9.54e-21	0.264732	0.361	0.211	6.94e-16
Guard cell	GH_A02G0867	ROG1	Putative lipase ROG1	9.66e-21	0.391709	0.417	0.253	7.03e-16
Guard cell	GH_D13G1919	THA1	Probable low-specificity L-threonine aldolase 1	1.04e-20	0.437163	0.423	0.26	7.56e-16
Guard cell	GH_D05G0411	At3g55350	Protein ALP1-like	1.09e-20	0.320355	0.687	0.487	7.93e-16
Guard cell	GH_A07G0197	Not available	Not available	1.23e-20	0.429802	0.679	0.492	8.98e-16
Guard cell	GH_A09G1392	MPS2	Monopolar spindle protein 2	1.65e-20	0.252574	0.223	0.109	1.2e-15
Guard cell	GH_A08G2730	RAN3	GTP-binding nuclear protein Ran-3	1.79e-20	0.297412	0.538	0.347	1.31e-15
Guard cell	GH_A06G1481	ENT3	Equilibrative nucleotide transporter 3	1.83e-20	0.30493	0.166	0.07	1.33e-15
Guard cell	GH_D11G0645	ACOT13	Acyl-coenzyme A thioesterase 13	1.85e-20	0.321305	0.614	0.435	1.35e-15
Guard cell	GH_D09G1997	Not available	Not available	1.93e-20	0.36584	0.714	0.537	1.4e-15
Guard cell	GH_D07G0202	FAX2	Protein FATTY ACID EXPORT 2, chloroplastic	1.99e-20	0.337911	0.45	0.282	1.45e-15
Guard cell	GH_A02G0828	ECHIA	Probable enoyl-CoA hydratase 1, peroxisomal	2.27e-20	0.277346	0.538	0.36	1.65e-15
Guard cell	GH_D07G2216	CG17931	Putative SERF-like protein	2.27e-20	0.396073	0.349	0.208	1.65e-15
Guard cell	GH_D11G0053	Mtmr4	Myotubularin-related protein 4	2.54e-20	0.307724	0.488	0.311	1.85e-15
Guard cell	GH_A05G2808	At5g24080	G-type lectin S-receptor-like serine/threonine-protein kinase At5g24080	2.94e-20	0.282764	0.162	0.069	2.14e-15
Guard cell	GH_D09G0962	tma7	Translation machinery-associated protein 7	3.32e-20	0.501763	0.617	0.477	2.42e-15
Guard cell	GH_A11G2505	Not available	Not available	3.37e-20	0.254504	0.208	0.099	2.45e-15
Guard cell	GH_D09G1170	pitA	Phosphatidylinositol transfer protein 1	3.43e-20	0.277383	0.322	0.179	2.49e-15
Guard cell	GH_D13G0670	DGK5	Diacylglycerol kinase 5	4.36e-20	0.252242	0.155	0.065	3.17e-15
Guard cell	GH_D09G1786	Not available	Ferritin-3, chloroplastic	4.46e-20	0.575651	0.476	0.324	3.24e-15
Guard cell	GH_D01G1053	CAT1	Catalase isozyme 1	4.58e-20	0.334475	0.75	0.585	3.34e-15
Guard cell	GH_D13G2030	pcp	Pyrrolidone-carboxylate peptidase	5.98e-20	0.298154	0.441	0.274	4.35e-15
Guard cell	GH_A08G0440	ARF	ADP-ribosylation factor 2	6.02e-20	0.400849	0.652	0.5	4.38e-15
Guard cell	GH_D13G1278	GOLS2	Galactinol synthase 2	6.38e-20	0.318024	0.329	0.183	4.64e-15
Guard cell	GH_D08G2707	CRCK3	Calmodulin-binding receptor-like cytoplasmic kinase 3	6.72e-20	0.283496	0.124	0.047	4.89e-15
Guard cell	GH_D05G2711	Not available	Olee1-like protein	7.02e-20	0.270825	0.392	0.234	5.11e-15
Guard cell	GH_A08G1929	KUA1	Transcription factor KUA1	7.22e-20	0.338621	0.669	0.499	5.25e-15
Guard cell	GH_D04G1125	URH1	Uridine nucleosidase 1	7.22e-20	0.29224	0.282	0.151	5.26e-15
Guard cell	GH_D11G2087	SCE1	SUMO-conjugating enzyme SCE1	8.34e-20	0.301014	0.479	0.314	6.06e-15
Guard cell	GH_D09G0938	PDAT1	Phospholipid:diacylglycerol acyltransferase 1	9.11e-20	0.255594	0.351	0.204	6.63e-15
Guard cell	GH_A07G1197	SAP3	Zinc finger A20 and AN1 domain-containing stress-associated protein 3	9.46e-20	0.30873	0.169	0.075	6.89e-15
Guard cell	GH_D09G0323	RH46	DEAD-box ATP-dependent RNA helicase 46	1.05e-19	0.311328	0.349	0.206	7.65e-15
Guard cell	GH_A04G1056	IPCS1	Phosphatidylinositol:ceramide inositolphosphotransferase 1	1.32e-19	0.276568	0.182	0.084	9.61e-15
Guard cell	GH_D09G0739	At4g15470	BI1-like protein	1.42e-19	0.381368	0.382	0.231	1.03e-14
Guard cell	GH_A07G2521	Not available	Not available	1.46e-19	0.311618	0.335	0.194	1.06e-14
Guard cell	GH_D10G2555	PCS1	Aspartic proteinase PCS1	1.47e-19	0.339017	0.219	0.107	1.07e-14
Guard cell	GH_D08G1640	ATG8F	Autophagy-related protein 8f	1.52e-19	0.316088	0.433	0.274	1.11e-14
Guard cell	GH_A13G2056	pcp	Pyrrolidone-carboxylate peptidase	1.62e-19	0.270324	0.582	0.396	1.18e-14
Guard cell	GH_D03G0334	PCKA	Phosphoenolpyruvate carboxykinase (ATP)	1.64e-19	0.334115	0.494	0.323	1.19e-14
Guard cell	GH_D10G0866	MPT3	Mitochondrial phosphate carrier protein 3, mitochondrial	1.66e-19	0.260519	0.388	0.235	1.21e-14
Guard cell	GH_A08G0316	SAP5	Zinc finger A20 and AN1 domain-containing stress-associated protein 5	2.37e-19	0.315682	0.567	0.386	1.73e-14
Guard cell	GH_D05G0129	rimK2	Probable alpha-L-glutamate ligase 2	2.39e-19	0.275369	0.323	0.183	1.74e-14
Guard cell	GH_A07G0894	HPD	4-hydroxyphenylpyruvate dioxygenase	2.62e-19	0.340559	0.572	0.409	1.91e-14
Guard cell	GH_D02G0316	Not available	Probable glutathione S-transferase	3e-19	0.401138	0.212	0.104	2.18e-14
Guard cell	GH_D08G0291	PMCHL1	Pro-MCH variant (Fragment)	3.49e-19	0.310424	0.138	0.056	2.54e-14
Guard cell	GH_A12G2327	BAM3	Beta-amylase 3, chloroplastic	4.01e-19	0.385684	0.307	0.176	2.92e-14
Guard cell	GH_A12G0990	CAD	Probable mannitol dehydrogenase	4.58e-19	0.321516	0.697	0.492	3.33e-14
Guard cell	GH_D01G0198	Cldn18	Claudin-18	5.54e-19	0.270008	0.219	0.109	4.03e-14
Guard cell	GH_D13G0097	Not available	Not available	6.69e-19	0.359116	0.516	0.352	4.87e-14
Guard cell	GH_A10G0217	tmk	Thymidylate kinase	7.01e-19	0.527299	0.726	0.561	5.1e-14
Guard cell	GH_A12G2592	Tekt3	Tektin-3	7.45e-19	0.34422	0.561	0.378	5.42e-14
Guard cell	GH_A09G1198	Not available	Calmodulin	7.55e-19	0.41268	0.777	0.647	5.5e-14
Guard cell	GH_A11G0297	Not available	Glycerol-3-phosphate acyltransferase, chloroplastic	9.57e-19	0.358012	0.477	0.323	6.96e-14
Guard cell	GH_D13G1147	At1g08570	Thioredoxin-like 1-1, chloroplastic	1.15e-18	0.26577	0.366	0.217	8.38e-14
Guard cell	GH_A11G1625	ZIP5	Zinc transporter 5	1.26e-18	0.300994	0.204	0.099	9.13e-14
Guard cell	GH_D05G0960	HSP70	Heat shock cognate 70 kDa protein	1.34e-18	0.307289	0.735	0.545	9.77e-14
Guard cell	GH_D13G0132	DRP1E	Dynamin-related protein 1E	1.56e-18	0.328804	0.42	0.267	1.14e-13
Guard cell	GH_A06G0551	Not available	Not available	1.79e-18	0.31682	0.417	0.262	1.3e-13
Guard cell	GH_A01G0316	PDK	[Pyruvate dehydrogenase (acetyl-transferring)] kinase, mitochondrial	1.94e-18	0.32002	0.307	0.178	1.41e-13
Guard cell	GH_D02G1899	TIFY9	Protein TIFY 9	1.95e-18	0.305206	0.281	0.155	1.42e-13
Guard cell	GH_A05G3440	At3g50280	Uncharacterized acetyltransferase At3g50280	2.13e-18	0.286894	0.31	0.174	1.55e-13
Guard cell	GH_A07G0903	At3g57160	Cysteine-rich and transmembrane domain-containing protein B	2.17e-18	0.359634	0.99	0.961	1.58e-13
Guard cell	GH_A12G2055	SOT16	Cytosolic sulfotransferase 16	2.32e-18	0.354329	0.31	0.18	1.69e-13
Guard cell	GH_D13G0840	BGLU40	Beta-glucosidase 40	2.44e-18	0.452154	0.294	0.167	1.77e-13
Guard cell	GH_D12G1433	BZIP53	bZIP transcription factor 53	2.46e-18	0.271269	0.327	0.189	1.79e-13
Guard cell	GH_A13G1672	CIGR1	Chitin-inducible gibberellin-responsive protein 1	2.7e-18	0.334466	0.754	0.572	1.97e-13
Guard cell	GH_D04G1323	Not available	Not available	3.13e-18	0.329325	0.484	0.324	2.28e-13
Guard cell	GH_D01G0165	RMA1H1	E3 ubiquitin-protein ligase RMA1H1	3.37e-18	0.348532	0.715	0.539	2.45e-13
Guard cell	GH_A05G0554	EBF1	EIN3-binding F-box protein 1	4.17e-18	0.363464	0.204	0.102	3.04e-13
Guard cell	GH_D06G0182	RHG1A	Probable E3 ubiquitin-protein ligase RHG1A	4.3e-18	0.267517	0.264	0.144	3.13e-13
Guard cell	GH_A10G0301	GRXC9	Glutaredoxin-C9	6.2e-18	0.352069	0.409	0.258	4.51e-13
Guard cell	GH_A08G0826	ARG2	Indole-3-acetic acid-induced protein ARG2	6.88e-18	0.266513	0.962	0.91	5.01e-13
Guard cell	GH_D10G0820	fosB	Metallothiol transferase FosB	7.1e-18	0.332866	0.678	0.505	5.16e-13
Guard cell	GH_A12G1848	SBH2	Sphinganine C4-monooxygenase 2	8.25e-18	0.347958	0.266	0.149	6e-13
Guard cell	GH_D05G1739	Not available	Not available	8.35e-18	0.272827	0.285	0.159	6.08e-13
Guard cell	GH_D13G0485	GTE4	Transcription factor GTE4	8.92e-18	0.309907	0.228	0.118	6.49e-13
Guard cell	GH_D12G0459	ABCC12	ABC transporter C family member 12	9.1e-18	0.278922	0.172	0.08	6.62e-13
Guard cell	GH_A02G0552	DI19-4	Protein DEHYDRATION-INDUCED 19 homolog 4	9.57e-18	0.281432	0.322	0.192	6.96e-13
Guard cell	GH_D03G1163	NRT3.2	High-affinity nitrate transporter 3.2	9.99e-18	0.256125	0.263	0.142	7.27e-13
Guard cell	GH_D06G0263	ITPK3	Inositol-tetrakisphosphate 1-kinase 3	1.08e-17	0.270218	0.247	0.133	7.85e-13
Guard cell	GH_D05G2968	BZIP50	bZIP transcription factor 50	1.09e-17	0.26295	0.312	0.181	7.93e-13
Guard cell	GH_A07G1047	EXO70A1	Exocyst complex component EXO70A1	1.17e-17	0.31775	0.506	0.338	8.53e-13
Guard cell	GH_A10G0258	TSJT1	Stem-specific protein TSJT1	1.24e-17	0.341887	0.907	0.79	9.02e-13
Guard cell	GH_A05G2636	GID2	F-box protein GID2	1.4e-17	0.264978	0.207	0.104	1.02e-12
Guard cell	GH_A08G1846	Not available	Not available	1.43e-17	0.277285	0.413	0.267	1.04e-12
Guard cell	GH_D01G0636	NAC072	NAC domain-containing protein 72	2e-17	0.281148	0.899	0.759	1.45e-12
Guard cell	GH_A05G2894	VAMP727	Vesicle-associated membrane protein 727	2.01e-17	0.282114	0.351	0.214	1.47e-12
Guard cell	GH_D03G1232	INV*DC4	Beta-fructofuranosidase, soluble isoenzyme I	2.12e-17	0.346464	0.208	0.105	1.55e-12
Guard cell	GH_D11G2927	At3g03980	NADPH-dependent aldehyde reductase-like protein, chloroplastic	2.53e-17	0.265762	0.179	0.085	1.84e-12
Guard cell	GH_D01G1117	Not available	Not available	2.53e-17	0.354031	0.414	0.268	1.84e-12
Guard cell	GH_A03G0633	At2g46620	AAA-ATPase At2g46620	2.98e-17	0.262983	0.1	0.036	2.17e-12
Guard cell	GH_D07G0625	AFC2	Serine/threonine-protein kinase AFC2	3.14e-17	0.31123	0.415	0.266	2.28e-12
Guard cell	GH_D06G0603	RAN3	GTP-binding nuclear protein Ran-3	3.2e-17	0.258863	0.433	0.279	2.33e-12
Guard cell	GH_D11G3578	AGP15	Arabinogalactan peptide 15	3.27e-17	0.280615	0.155	0.07	2.38e-12
Guard cell	GH_D02G1625	Serp2	Stress-associated endoplasmic reticulum protein 2	3.51e-17	0.390728	0.622	0.473	2.55e-12
Guard cell	GH_A06G1399	ERF4	Ethylene-responsive transcription factor 4	4.29e-17	0.435572	0.77	0.59	3.12e-12
Guard cell	GH_A09G1916	LRK10L-1.2	LEAF RUST 10 DISEASE-RESISTANCE LOCUS RECEPTOR-LIKE PROTEIN KINASE-like 1.2	4.76e-17	0.290562	0.128	0.053	3.46e-12
Guard cell	GH_A05G1594	GRXC9	Glutaredoxin-C9	4.84e-17	0.376583	0.779	0.627	3.52e-12
Guard cell	GH_D02G0314	Not available	Probable glutathione S-transferase	5.38e-17	0.422625	0.158	0.072	3.91e-12
Guard cell	GH_A05G2897	ALIS3	ALA-interacting subunit 3	5.38e-17	0.334591	0.466	0.307	3.91e-12
Guard cell	GH_D13G0024	Not available	Not available	5.45e-17	0.294047	0.563	0.391	3.97e-12
Guard cell	GH_A03G1618	RBM25	RNA-binding protein 25	5.85e-17	0.254831	0.238	0.128	4.26e-12
Guard cell	GH_A07G0143	VPS2.1	Vacuolar protein sorting-associated protein 2 homolog 1	6.07e-17	0.252109	0.265	0.146	4.42e-12
Guard cell	GH_D04G1391	PHOS32	Universal stress protein PHOS32	6.44e-17	0.326153	0.536	0.372	4.68e-12
Guard cell	GH_D04G1322	HIS2B	Histone H2B	7.69e-17	0.306622	0.19	0.094	5.59e-12
Guard cell	GH_D12G2507	At1g76660	Uncharacterized protein At1g76660	8.74e-17	0.267423	0.272	0.153	6.36e-12
Guard cell	GH_D08G2762	Not available	Not available	8.86e-17	0.264306	0.241	0.13	6.44e-12
Guard cell	GH_D11G2339	ACX2	Acyl-coenzyme A oxidase 2, peroxisomal	1.12e-16	0.334039	0.541	0.38	8.12e-12
Guard cell	GH_A11G0951	BPS1	Protein BPS1, chloroplastic	1.17e-16	0.293899	0.4	0.255	8.55e-12
Guard cell	GH_A09G2017	RPP1A	60S acidic ribosomal protein P1	1.49e-16	0.267517	0.345	0.214	1.08e-11
Guard cell	GH_A04G0937	UBQ10	Polyubiquitin 10	1.68e-16	0.367682	0.779	0.609	1.22e-11
Guard cell	GH_A01G0340	Not available	Not available	2.05e-16	0.271167	0.565	0.406	1.5e-11
Guard cell	GH_A06G0197	RHG1A	Probable E3 ubiquitin-protein ligase RHG1A	2.09e-16	0.252388	0.326	0.197	1.52e-11
Guard cell	GH_A07G2140	SPCC1442.07c	Ubiquitin and WLM domain-containing metalloprotease SPCC1442.07c	2.1e-16	0.328646	0.503	0.343	1.53e-11
Guard cell	GH_D09G0869	CYP26C1	Cytochrome P450 26C1	2.19e-16	0.486969	0.62	0.464	1.6e-11
Guard cell	GH_D08G2177	Not available	Not available	2.8e-16	0.291387	0.375	0.231	2.04e-11
Guard cell	GH_D06G1773	APA1	Aspartic proteinase A1	4.34e-16	0.380159	0.269	0.155	3.16e-11
Guard cell	GH_A13G2258	FATB1	Palmitoyl-acyl carrier protein thioesterase, chloroplastic	4.71e-16	0.311241	0.673	0.491	3.43e-11
Guard cell	GH_A05G3767	RH46	DEAD-box ATP-dependent RNA helicase 46	5.84e-16	0.272952	0.415	0.264	4.25e-11
Guard cell	GH_A06G1615	MIMI_R525	Uncharacterized protein R525	5.9e-16	0.365415	0.784	0.617	4.29e-11
Guard cell	GH_D05G2662	CYP81E8	Cytochrome P450 81E8	6.44e-16	0.37554	0.82	0.631	4.68e-11
Guard cell	GH_A12G2343	BI-1	Bax inhibitor 1	7.08e-16	0.254373	0.207	0.108	5.15e-11
Guard cell	GH_D09G2621	Not available	Calnexin homolog	7.17e-16	0.25069	0.291	0.171	5.21e-11
Guard cell	GH_A10G0019	LCB1	Long chain base biosynthesis protein 1	8.61e-16	0.258047	0.273	0.157	6.26e-11
Guard cell	GH_D08G0332	Not available	Not available	1.25e-15	0.26221	0.338	0.208	9.1e-11
Guard cell	GH_D12G1063	Not available	Not available	1.25e-15	0.317601	0.42	0.282	9.11e-11
Guard cell	GH_D11G3608	FAD2	Delta(12)-fatty-acid desaturase FAD2	1.31e-15	0.257293	0.454	0.302	9.53e-11
Guard cell	GH_D12G2332	EXLB1	Expansin-like B1	1.49e-15	0.480302	0.1	0.038	1.08e-10
Guard cell	GH_D13G2112	CIPK6	CBL-interacting serine/threonine-protein kinase 6	1.51e-15	0.364913	0.433	0.292	1.1e-10
Guard cell	GH_A12G2627	NUP98A	Nuclear pore complex protein NUP98A	1.72e-15	0.295443	0.458	0.301	1.25e-10
Guard cell	GH_A08G1014	RFS6	Probable galactinol--sucrose galactosyltransferase 6	2.75e-15	0.307663	0.323	0.199	2e-10
Guard cell	GH_A05G2533	ERF020	Ethylene-responsive transcription factor ERF020	2.76e-15	0.297782	0.859	0.725	2.01e-10
Guard cell	GH_A11G0049	Mtmr4	Myotubularin-related protein 4	2.79e-15	0.277449	0.483	0.328	2.03e-10
Guard cell	GH_D01G1163	Not available	Thioredoxin H-type	3.11e-15	0.251116	0.924	0.842	2.26e-10
Guard cell	GH_A05G0404	HSP17.9-D	17.9 kDa class II heat shock protein	3.82e-15	0.285372	0.429	0.278	2.78e-10
Guard cell	GH_A06G0137	CYP82A4	Cytochrome P450 82A4	4.01e-15	0.266063	0.175	0.087	2.91e-10
Guard cell	GH_D09G0156	rnf181	E3 ubiquitin-protein ligase RNF181	4.69e-15	0.424451	0.686	0.529	3.42e-10
Guard cell	GH_A03G1605	Not available	Not available	5.41e-15	0.273545	0.938	0.814	3.94e-10
Guard cell	GH_D13G0273	PUB21	U-box domain-containing protein 21	8.3e-15	0.424096	0.521	0.373	6.04e-10
Guard cell	GH_D01G0072	CYPRO4	Protein CYPRO4	1.16e-14	0.389147	0.519	0.38	8.42e-10
Guard cell	GH_A02G1061	BIP5	Luminal-binding protein 5	1.27e-14	0.346929	0.316	0.194	9.21e-10
Guard cell	GH_D02G1738	alaS	Alanine--tRNA ligase	1.44e-14	0.386228	0.669	0.509	1.05e-09
Guard cell	GH_A09G2563	BXL1	Beta-D-xylosidase 1	1.53e-14	0.462773	0.157	0.078	1.11e-09
Guard cell	GH_D07G0103	Asxl2	Putative Polycomb group protein ASXL2	1.54e-14	0.300727	0.495	0.349	1.12e-09
Guard cell	GH_A02G0788	ASP1	Aspartic proteinase Asp1	1.55e-14	0.294363	0.276	0.164	1.13e-09
Guard cell	GH_A12G1393	ARF	ADP-ribosylation factor 2	1.57e-14	0.296816	0.74	0.589	1.14e-09
Guard cell	GH_D12G1472	PME7	Probable pectinesterase/pectinesterase inhibitor 7	1.63e-14	0.364569	0.135	0.061	1.19e-09
Guard cell	GH_D04G0697	At3g50280	Uncharacterized acetyltransferase At3g50280	1.75e-14	0.255662	0.194	0.102	1.28e-09
Guard cell	GH_A09G0913	cry1Ag	Pesticidal crystal protein Cry1Ag	1.79e-14	0.537236	0.693	0.576	1.3e-09
Guard cell	GH_A02G1975	ATJ11	Chaperone protein dnaJ 11, chloroplastic	2.34e-14	0.281508	0.89	0.767	1.71e-09
[truncated: 7,327 more rows]

## Sheet: S4.
Table S4. Gland-specific transcription factors in PGC cluster.
GeneID	Gene_name	Description	P_val	avg_log2FC	pct.1	pct.2	p_val_adj
GH_A01G0350	JUB1	Transcription factor JUNGBRUNNEN 1	1.6e-71	0.54468	0.111	0.003	1.16e-66
GH_A02G0695	VIP1	Transcription factor VIP1	1.08e-28	0.344022	0.119	0.011	7.89e-24
GH_A02G0785	NAC002	NAC domain-containing protein 2	1.09e-55	0.600102	0.587	0.46	7.92e-51
GH_A02G1697	ERF060	Ethylene-responsive transcription factor ERF060	2.52e-14	0.371124	0.143	0.028	1.83e-09
GH_A03G1198	NAC029	NAC transcription factor 29	6.72e-36	0.627522	0.545	0.332	4.89e-31
GH_A03G1347	WRKY75	Probable WRKY transcription factor 75	6.53e-64	0.470787	0.176	0.038	4.75e-59
GH_A04G1157	WRKY33	Probable WRKY transcription factor 33	2.88e-25	0.292511	0.239	0.151	2.1e-20
GH_A05G1543	WRKY65	Probable WRKY transcription factor 65	5.27e-70	0.449541	0.135	0.005	3.83e-65
GH_A05G1725	WRKY6	WRKY transcription factor 6	7.72e-10	0.265228	0.262	0.147	5.62e-05
GH_A05G2947	NAC078	NAC domain-containing protein 78	0.000223576	0.369069	0.27	0.157	1
GH_A05G3971	HSFA4B	Heat stress transcription factor A-4b	2.45e-23	0.287813	0.195	0.062	1.78e-18
GH_A06G0500	NAC002	NAC domain-containing protein 2	6.11e-35	0.492848	0.563	0.465	4.44e-30
GH_A06G1529	WRKY65	Probable WRKY transcription factor 65	6.92e-32	0.330862	0.261	0.113	5.04e-27
GH_A06G1551	NAC073	NAC domain-containing protein 73	0	1.08144	0.349	0.003	0
GH_A06G1748	WRKY6	WRKY transcription factor 6	2.8e-50	0.4626	0.295	0.107	2.04e-45
GH_A06G2241	JUB1	Transcription factor JUNGBRUNNEN 1	6.81e-181	0.410684	0.135	0.001	4.96e-176
GH_A07G0610	BT1	BTB/POZ and TAZ domain-containing protein 1	1.43e-13	0.266502	0.346	0.19	1.04e-08
GH_A07G1398	BZIP53	bZIP transcription factor 53	1.44e-12	0.293495	0.672	0.48	1.05e-07
GH_A07G2604	WRKY75	Probable WRKY transcription factor 75	3.88e-57	0.490038	0.354	0.134	2.83e-52
GH_A08G0706	HSFA6b	Heat stress transcription factor A-6b	1.94e-37	1.12029	0.389	0.08	1.41e-32
GH_A08G2424	CPRF2	Light-inducible protein CPRF2	4.85e-17	0.590419	0.325	0.1	3.53e-12
GH_A09G0840	BZIP1	Basic leucine zipper 1	2.46e-101	1.03533	0.722	0.362	1.79e-96
GH_A10G0531	AL5	PHD finger protein ALFIN-LIKE 5	1.22e-06	0.264838	0.254	0.114	0.0886278
GH_A10G2226	DREB2A	Dehydration-responsive element-binding protein 2A	1.27e-18	0.664763	0.214	0.047	9.23e-14
GH_A11G0086	DREB1D	Dehydration-responsive element-binding protein 1D	8.19e-08	0.536215	0.246	0.103	0.00595803
GH_A11G0160	NTL9	Protein NTM1-like 9	5.09e-08	0.35999	0.214	0.082	0.00370364
GH_A11G0495	HSF24	Heat shock factor protein HSF24	1.11e-10	0.329915	0.175	0.048	8.06e-06
GH_A11G0921	HSFB2B	Heat stress transcription factor B-2b	6.76e-27	0.378591	0.362	0.196	4.92e-22
GH_A11G1146	BZIP53	bZIP transcription factor 53	2.33e-16	1.25375	0.603	0.34	1.7e-11
GH_A12G0739	ERF114	Ethylene-responsive transcription factor ERF114	4.22e-25	0.451961	0.807	0.646	3.07e-20
GH_A12G1418	BZIP53	bZIP transcription factor 53	4.04e-08	0.308303	0.23	0.088	0.00294318
GH_A12G1834	NAC029	NAC transcription factor 29	4.53e-05	0.304835	0.103	0.035	1
GH_A12G2166	ERF105	Ethylene-responsive transcription factor ERF105	1.17e-25	0.484708	0.103	0.009	8.54e-21
GH_A13G0395	ERF109	Ethylene-responsive transcription factor ERF109	2.9e-12	0.304727	0.206	0.057	2.11e-07
GH_A13G2166	HSF30	Heat shock factor protein HSF30	1.17e-11	0.276907	0.249	0.129	8.49e-07
GH_D01G0030	CSP3	Cold shock domain-containing protein 3	9.03e-74	0.895374	0.533	0.244	6.57e-69
GH_D01G0333	JUB1	Transcription factor JUNGBRUNNEN 1	1.23e-52	0.346553	0.147	0.032	8.96e-48
GH_D01G1893	CSP4	Cold shock domain-containing protein 4	6.26e-07	0.346664	0.198	0.078	0.0455355
GH_D01G1996	DPBF3	ABSCISIC ACID-INSENSITIVE 5-like protein 2	9.03e-08	0.324187	0.262	0.112	0.00656863
GH_D02G0800	NAC002	NAC domain-containing protein 2	2.27e-68	0.660389	0.597	0.456	1.65e-63
GH_D02G1383	NAC029	NAC transcription factor 29	1.37e-62	0.868092	0.635	0.35	9.94e-58
GH_D02G1607	WRKY75	Probable WRKY transcription factor 75	1.91e-120	0.960377	0.435	0.125	1.39e-115
GH_D02G2413	RF2b	Transcription factor RF2b	1.39e-08	0.262271	0.103	0.024	0.00100808
GH_D03G0228	HSF24	Heat shock factor protein HSF24	8.09e-137	1.01312	0.634	0.226	5.89e-132
GH_D03G0367	ERF060	Ethylene-responsive transcription factor ERF060	8.88e-25	0.926874	0.294	0.066	6.46e-20
GH_D04G0404	HSFA4B	Heat stress transcription factor A-4b	5.05e-35	0.279336	0.156	0.033	3.67e-30
GH_D04G1551	NAC083	NAC domain-containing protein 83	1.5e-08	0.340812	0.308	0.189	0.00108992
GH_D05G0118	KNAT4	Homeobox protein knotted-1-like 4	1.72e-05	0.304935	0.294	0.154	1
GH_D05G0645	WRKY11	Probable WRKY transcription factor 11	2.79e-11	0.410177	0.183	0.051	2.03e-06
GH_D05G1182	At1g16060	AP2-like ethylene-responsive transcription factor At1g16060	1.75e-192	0.410562	0.164	0.004	1.27e-187
GH_D05G1216	ERF003	Ethylene-responsive transcription factor ERF003	4.59e-33	0.385662	0.127	0.01	3.34e-28
GH_D05G1440	RAP2-12	Ethylene-responsive transcription factor RAP2-12	3.62e-11	0.311142	0.359	0.218	2.63e-06
GH_D05G1570	WRKY65	Probable WRKY transcription factor 65	3.18e-41	0.362272	0.111	0.006	2.32e-36
GH_D05G1586	DOF1.5	Dof zinc finger protein DOF1.5	1.01e-36	0.348018	0.159	0.014	7.37e-32
GH_D05G1757	WRKY6	WRKY transcription factor 6	1.48e-33	0.687927	0.359	0.139	1.08e-28
GH_D05G2085	RAP2-1	Ethylene-responsive transcription factor RAP2-1	5.32e-39	0.486833	0.246	0.095	3.87e-34
GH_D05G2966	NAC078	NAC domain-containing protein 78	3.65e-06	0.265005	0.285	0.186	0.265355
GH_D05G2968	BZIP50	bZIP transcription factor 50	1.09e-17	0.26295	0.312	0.181	7.93e-13
GH_D06G0097	NAC053	NAC domain-containing protein 53	1.55e-51	0.667861	0.569	0.306	1.13e-46
GH_D06G1508	ERF4	Ethylene-responsive transcription factor 4	5.19e-25	0.314532	0.582	0.494	3.78e-20
GH_D06G1515	PTI5	Pathogenesis-related genes transcriptional activator PTI5	3.99e-44	0.327985	0.204	0.064	2.9e-39
GH_D06G1527	NAC073	NAC domain-containing protein 73	2.04e-214	0.962644	0.31	0.008	1.48e-209
GH_D06G1566	WRKY65	Probable WRKY transcription factor 65	3.45e-38	0.452425	0.574	0.331	2.51e-33
GH_D06G1775	WRKY6	WRKY transcription factor 6	7.34e-38	0.337141	0.291	0.12	5.34e-33
GH_D06G2270	JUB1	Transcription factor JUNGBRUNNEN 1	0	1.58002	0.46	0.01	0
GH_D06G2306	HSFA4A	Heat stress transcription factor A-4a	1.96e-43	0.365386	0.217	0.073	1.42e-38
GH_D07G0027	WRKY11	Probable WRKY transcription factor 11	3.17e-14	0.250677	0.717	0.549	2.31e-09
GH_D07G0179	ERF017	Ethylene-responsive transcription factor ERF017	1.73e-05	0.457105	0.143	0.056	1
GH_D07G0614	BT1	BTB/POZ and TAZ domain-containing protein 1	0.000297305	0.391166	0.429	0.29	1
GH_D07G1385	BZIP53	bZIP transcription factor 53	3.22e-09	0.26543	0.617	0.453	0.000234407
GH_D07G2545	WRKY75	Probable WRKY transcription factor 75	3.27e-48	0.464654	0.31	0.12	2.38e-43
GH_D08G0699	HSFA6b	Heat stress transcription factor A-6b	2.65e-49	0.902237	0.333	0.046	1.93e-44
GH_D08G1435	RAP2-3	Ethylene-responsive transcription factor RAP2-3	3.74e-29	0.486292	0.634	0.427	2.72e-24
GH_D08G2430	CPRF2	Light-inducible protein CPRF2	3.5e-17	0.794881	0.333	0.108	2.55e-12
GH_D09G0794	BZIP1	Basic leucine zipper 1	7.97e-88	0.962252	0.728	0.397	5.8e-83
GH_D10G0282	HSFB2A	Heat stress transcription factor B-2a	2.24e-41	0.969726	0.325	0.052	1.63e-36
GH_D10G0546	RAP2-12	Ethylene-responsive transcription factor RAP2-12	7.75e-15	0.918046	0.484	0.219	5.64e-10
GH_D10G1125	TINY	Ethylene-responsive transcription factor TINY	1.27e-07	0.422978	0.238	0.096	0.00926246
GH_D10G2321	DREB2A	Dehydration-responsive element-binding protein 2A	9.26e-37	1.08395	0.278	0.043	6.74e-32
GH_D11G0092	DREB1D	Dehydration-responsive element-binding protein 1D	1.48e-09	0.464473	0.206	0.069	0.000107465
GH_D11G0479	GATA5	GATA transcription factor 5	7.06e-10	0.433078	0.159	0.045	5.14e-05
GH_D11G0514	HSF24	Heat shock factor protein HSF24	6.18e-36	0.441974	0.18	0.043	4.5e-31
GH_D11G0755	NAC100	NAC domain-containing protein 100	7.73e-48	0.411095	0.151	0.01	5.62e-43
GH_D11G0817	ERF13	Ethylene-responsive transcription factor 13	2.88e-206	0.315233	0.111	0	2.09e-201
GH_D11G1174	BZIP53	bZIP transcription factor 53	4.62e-09	0.278585	0.403	0.273	0.00033613
GH_D12G1734	HSFA8	Heat stress transcription factor A-8	5.33e-05	0.295235	0.143	0.059	1
GH_D12G1965	CDF3	Cyclic dof factor 3	1.75e-11	0.263864	0.183	0.049	1.28e-06
GH_D12G2181	ERF105	Ethylene-responsive transcription factor ERF105	1.8e-84	1.02907	0.206	0.01	1.31e-79
GH_D12G2833	DREB1D	Dehydration-responsive element-binding protein 1D	2.25e-46	0.786213	0.565	0.454	1.64e-41
GH_D13G0392	ERF109	Ethylene-responsive transcription factor ERF109	0.00015359	0.365609	0.19	0.094	1
GH_D13G1884	NAC047	NAC transcription factor 47	1.49e-09	0.34453	0.151	0.042	0.000108678
GH_D13G2081	KNAT3	Homeobox protein knotted-1-like 3	1.38e-09	0.33149	0.183	0.056	0.000100746
